# Supplementary material for: Tris(1,10-phenanthroline-κ2 N,N′)nickel(II) dinitrate tetra­hydrate
Source: Acta Crystallogr Sect E Struct Rep Online. 2011 Nov 23;67(Pt 12):m1794–5. doi: 10.1107/S160053681104880X (PMC3238704; doi:10.1107/S160053681104880X)
Supplement: Supplementary file 1 [file e-67-m1794-sup1.cif]

##############################################################################
#                                                                            #
# This CIF contains the data in a paper accepted for publication in          #
# Acta Crystallographica Section E. It conforms to the requirements of       #
# Notes for Authors for Acta Crystallographica Section E, and has been       #
# peer reviewed under the auspices of the IUCr Commission on Journals.       #
#                                                                            #
# Full details of the Crystallographic Information File format               #
# are given in the paper "The Crystallographic Information File (CIF):       #
# a New Standard Archive File for Crystallography" by S. R. Hall, F. H.      #
# Allen and I. D. Brown [Acta Cryst. (1991), A47, 655-685].                  #
#                                                                            #
# The current version of the core CIF dictionary is obtainable from          #
# ftp://ftp.iucr.org/pub/cif_core.dic.                                       #
#                                                                            #
# Software is freely available for graphical display of the structure(s)     #
# in this CIF. For information consult the CIF software page                 #
# http://www.iucr.org/resources/cif/software.                                #
#                                                                            #
# This file may be used for bona fide research purposes within the           #
# scientific community so long as proper attribution is given to the journal # 
# article from which it was obtained.                                        #
#                                                                            #
##############################################################################
data_global
_audit_creation_method     SHELXL-97
_journal_date_recd_electronic     2011-10-13
_journal_date_accepted     2011-11-16
_journal_name_full     'Acta Crystallographica, Section E'
_journal_year     2011
_journal_volume     67
_journal_issue     12
_journal_page_first     m1794
_journal_page_last     m1795
_journal_paper_category     QM
_journal_coeditor_code     HY2480
_publ_contact_author_name     'Masoumeh Tabatabaee'
_publ_contact_author_address
;
Department of Chemistry
Yazd Branch, Islamic Azad University
Yazd, Iran
;
_publ_contact_author_email     'tabatabaee45m@yahoo.com'
_publ_contact_author_fax     '+983518223313'
_publ_contact_author_phone     '+983518117582'
_publ_section_title
;
Tris(1,10-phenanthroline-\k^2^<i>N</i>,<i>N</i>')nickel(II) dinitrate
tetrahydrate
;
loop_
    _publ_author_name
    _publ_author_footnote
    _publ_author_address
    'Tabatabaee, Masoumeh' .
;
Department of Chemistry
Yazd Branch, Islamic Azad University
Yazd, Iran
;
    'Zaji, Nikoo' .
;
Department of Chemistry
Yazd Branch, Islamic Azad University
Yazd, Iran
;
    'Parvez, Masood' .
;
Department of Chemistry
The University of Calgary
2500 University Drive NW
Calgary, Alberta
Canada T2N 1N4
;
data_I
_chemical_name_systematic
;
Tris(1,10-phenanthroline-\k^2^<i>N</i>,<i>N</i>')nickel(II) dinitrate
tetrahydrate
;
_chemical_name_common     ?
_chemical_formula_moiety     'C36 H24 N6 Ni 2+, 2(N O3 -), 4(H2 O)'
_chemical_formula_sum     'C36 H32 N8 Ni O10'
_chemical_formula_iupac     '[Ni (C12 H8 N2)3] (N O3)2, 4H2 O'
_chemical_formula_weight     795.41
_chemical_melting_point     ?
_symmetry_cell_setting     triclinic
_symmetry_space_group_name_H-M     'P -1'
_symmetry_space_group_name_Hall     '-P 1'
loop_
    _symmetry_equiv_pos_as_xyz
    'x, y, z'
    '-x, -y, -z'
_cell_length_a     13.0463(6)
_cell_length_b     13.1785(5)
_cell_length_c     13.4093(4)
_cell_angle_alpha     82.688(2)
_cell_angle_beta     72.147(2)
_cell_angle_gamma     67.402(2)
_cell_volume     2025.85(14)
_cell_formula_units_Z     2
_cell_measurement_reflns_used     8521
_cell_measurement_theta_min     1.0
_cell_measurement_theta_max     27.5
_cell_measurement_temperature     173(2)
_exptl_crystal_description     'Prism'
_exptl_crystal_colour     'Pink'
_exptl_crystal_size_max     0.14
_exptl_crystal_size_mid     0.12
_exptl_crystal_size_min     0.10
_exptl_crystal_density_diffrn     1.304
_exptl_crystal_density_meas     ?
_exptl_crystal_density_method     'not measured'
_exptl_crystal_F_000     824
_exptl_absorpt_coefficient_mu     0.542
_exptl_absorpt_correction_type     multi-scan
_exptl_absorpt_process_details     '(SORTAV; Blessing, 1997)'
_exptl_absorpt_correction_T_min     0.928
_exptl_absorpt_correction_T_max     0.948
_exptl_special_details
;
<b>IR Spectra</b>
IR spectra were recorded using FTIR Spectra Bruker Tensor 27
spectrometer (KBr pellets, 4000--400 cm^-1^). TGA-DTA measurements were
performed at heating rate of 10 K min^-1^ in the temperature range of
298--1273 K, under nitrogen flow of 20 ml min^-1^ on instrument Perkin Elmer
Pyris Diamond Thermogravimetric/Differential Thermal Analyzer. Elemental
analyses were performed using a Costech ECS 4010 CHNS analyzer.
The FTIR spectrum of the crystals shows broad strong bands at the region
3000--3500 cm^-1^. In the spectra of the phenanthroline complexes strong bands
are observed in three frequency regions, between 700 - 900 cm^-1^, 1125 - 1250
cm^-1^, and 1400 - 1650 cm^-1^ (Schilt & Taylor 1959). In the title complex,
these bonds were observed in the regions 721--869 cm ^-1^, 1138- 1225 cm ^-1^
and 1429--1573 in the IR spectra.
<b>Thermal Analyses</b>
The thermogravimetric analysis curve for compound shows that the weight loss
from at 635 K corresponds to the loss of H~2~O (experimental value 18.76% and
calculated value 18.29%). The further decomposition began at 801 K and
finished at 803 K indicating the complete removal of organic part of the
compound (experimental value 93.34% and calculated value 91.5%).
;
_diffrn_ambient_temperature     173(2)
_diffrn_radiation_type     MoK\a
_diffrn_radiation_wavelength     0.71073
_diffrn_radiation_source     'fine-focus sealed tube'
_diffrn_radiation_monochromator     graphite
_diffrn_measurement_device_type
                                'Nonius KappaCCD diffractometer with APEXII CCD'
_diffrn_measurement_method     '\w and \f scans'
_diffrn_detector_area_resol_mean     ?
_diffrn_reflns_number     13391
_diffrn_reflns_av_R_equivalents     0.0372
_diffrn_reflns_av_sigmaI/netI     0.0461
_diffrn_reflns_theta_min     2.82
_diffrn_reflns_theta_max     25.00
_diffrn_reflns_theta_full     25.00
_diffrn_measured_fraction_theta_max     0.994
_diffrn_measured_fraction_theta_full     0.994
_diffrn_reflns_limit_h_min     -15
_diffrn_reflns_limit_h_max     15
_diffrn_reflns_limit_k_min     -15
_diffrn_reflns_limit_k_max     15
_diffrn_reflns_limit_l_min     -15
_diffrn_reflns_limit_l_max     15
_diffrn_standards_number     ?
_diffrn_standards_interval_count     ?
_diffrn_standards_interval_time     ?
_diffrn_standards_decay_%     ?
_refine_special_details
;
Refinement of <i>F</i>^2^ against ALL reflections. The weighted <i>R</i>-factor
<i>wR</i> and goodness of fit <i>S</i> are based on <i>F</i>^2^, conventional
<i>R</i>-factors <i>R</i> are based on <i>F</i>, with <i>F</i> set to zero for
negative <i>F</i>^2^. The threshold expression of <i>F</i>^2^ >
\s(<i>F</i>^2^) is used only for calculating <i>R</i>-factors(gt) <i>etc</i>.
and is not relevant to the choice of reflections for refinement.
<i>R</i>-factors based on <i>F</i>^2^ are statistically about twice as large
as those based on <i>F</i>, and <i>R</i>- factors based on ALL data will be
even larger.
;
_reflns_number_total     7100
_reflns_number_gt     5845
_reflns_threshold_expression     I>2\s(I)
_refine_ls_structure_factor_coef     Fsqd
_refine_ls_matrix_type     full
_refine_ls_R_factor_all     0.0685
_refine_ls_R_factor_gt     0.0572
_refine_ls_wR_factor_gt     0.1509
_refine_ls_wR_factor_ref     0.1595
_refine_ls_goodness_of_fit_ref     1.082
_refine_ls_restrained_S_all     1.082
_refine_ls_number_reflns     7100
_refine_ls_number_parameters     496
_refine_ls_number_restraints     0
_refine_ls_hydrogen_treatment     constr
_refine_ls_weighting_scheme     calc
_refine_ls_weighting_details
         'calc w=1/[\s^2^(Fo^2^)+(0.0795P)^2^+1.9793P] where P=(Fo^2^+2Fc^2^)/3'
_atom_sites_solution_hydrogens     geom
_atom_sites_solution_primary     direct
_atom_sites_solution_secondary     difmap
_refine_ls_shift/su_max     0.001
_refine_ls_shift/su_mean     0.000
_refine_diff_density_max     0.415
_refine_diff_density_min     -0.389
_refine_ls_extinction_method     none
_refine_ls_extinction_coef     ?
loop_
    _atom_type_symbol
    _atom_type_description
    _atom_type_scat_dispersion_real
    _atom_type_scat_dispersion_imag
    _atom_type_scat_source
    'C' 'C' 0.0033 0.0016
                         'International Tables Vol C Tables 4.2.6.8 and 6.1.1.4'
    'H' 'H' 0.0000 0.0000
                         'International Tables Vol C Tables 4.2.6.8 and 6.1.1.4'
    'N' 'N' 0.0061 0.0033
                         'International Tables Vol C Tables 4.2.6.8 and 6.1.1.4'
    'O' 'O' 0.0106 0.0060
                         'International Tables Vol C Tables 4.2.6.8 and 6.1.1.4'
    'Ni' 'Ni' 0.3393 1.1124
                         'International Tables Vol C Tables 4.2.6.8 and 6.1.1.4'
_computing_data_collection     'COLLECT (Hooft, 1998)'
_computing_cell_refinement     'DENZO (Otwinowski & Minor, 1997)'
_computing_data_reduction     'SCALEPACK (Otwinowski & Minor, 1997)'
_computing_structure_solution     'SIR92 (Altomare <i>et al.</i>, 1994)'
_computing_structure_refinement     'SHELXL97 (Sheldrick, 2008)'
_computing_molecular_graphics     'ORTEP-3 (Farrugia, 1997)'
_computing_publication_material
                            'SHELXL97 (Sheldrick, 2008) and PLATON (Spek, 2009)'
loop_
    _atom_site_type_symbol
    _atom_site_label
    _atom_site_fract_x
    _atom_site_fract_y
    _atom_site_fract_z
    _atom_site_U_iso_or_equiv
    _atom_site_adp_type
    _atom_site_calc_flag
    _atom_site_refinement_flags
    _atom_site_occupancy
    _atom_site_symmetry_multiplicity
    _atom_site_disorder_assembly
    _atom_site_disorder_group
    Ni Ni1 0.63475(4) 0.15916(3) 0.69156(3) 0.02848(15) Uani d . 1 1 . .
    N N1 0.4993(3) 0.2563(2) 0.8096(2) 0.0325(6) Uani d . 1 1 . .
    N N2 0.5688(2) 0.0406(2) 0.77467(19) 0.0290(6) Uani d . 1 1 . .
    N N3 0.7612(2) 0.1153(2) 0.77055(19) 0.0311(6) Uani d . 1 1 . .
    N N4 0.7707(2) 0.0408(2) 0.5899(2) 0.0324(6) Uani d . 1 1 . .
    N N5 0.6785(2) 0.2890(2) 0.6102(2) 0.0301(6) Uani d . 1 1 . .
    N N6 0.5324(2) 0.2015(2) 0.5887(2) 0.0312(6) Uani d . 1 1 . .
    C C1 0.4656(4) 0.3632(3) 0.8248(3) 0.0434(9) Uani d . 1 1 . .
    H H1 0.5112 0.4022 0.7816 0.052 Uiso calc R 1 1 . .
    C C2 0.3655(4) 0.4211(3) 0.9020(3) 0.0510(10) Uani d . 1 1 . .
    H H2 0.3432 0.4980 0.9093 0.061 Uiso calc R 1 1 . .
    C C3 0.3003(4) 0.3658(3) 0.9667(3) 0.0458(9) Uani d . 1 1 . .
    H H3 0.2327 0.4039 1.0198 0.055 Uiso calc R 1 1 . .
    C C4 0.3341(3) 0.2526(3) 0.9540(2) 0.0356(8) Uani d . 1 1 . .
    C C5 0.2720(3) 0.1873(3) 1.0187(3) 0.0408(9) Uani d . 1 1 . .
    H H5 0.2043 0.2209 1.0736 0.049 Uiso calc R 1 1 . .
    C C6 0.3093(3) 0.0789(3) 1.0020(3) 0.0408(8) Uani d . 1 1 . .
    H H6 0.2670 0.0374 1.0461 0.049 Uiso calc R 1 1 . .
    C C7 0.4095(3) 0.0241(3) 0.9210(2) 0.0338(7) Uani d . 1 1 . .
    C C8 0.4522(3) -0.0897(3) 0.8999(3) 0.0380(8) Uani d . 1 1 . .
    H H8 0.4134 -0.1351 0.9417 0.046 Uiso calc R 1 1 . .
    C C9 0.5486(3) -0.1334(3) 0.8200(3) 0.0385(8) Uani d . 1 1 . .
    H H9 0.5778 -0.2097 0.8061 0.046 Uiso calc R 1 1 . .
    C C10 0.6051(3) -0.0662(3) 0.7581(3) 0.0349(8) Uani d . 1 1 . .
    H H10 0.6720 -0.0983 0.7019 0.042 Uiso calc R 1 1 . .
    C C11 0.4337(3) 0.2018(3) 0.8734(2) 0.0305(7) Uani d . 1 1 . .
    C C12 0.4717(3) 0.0857(3) 0.8554(2) 0.0298(7) Uani d . 1 1 . .
    C C13 0.7583(3) 0.1566(3) 0.8574(2) 0.0359(8) Uani d . 1 1 . .
    H H13 0.6927 0.2187 0.8881 0.043 Uiso calc R 1 1 . .
    C C14 0.8470(4) 0.1129(3) 0.9051(3) 0.0439(9) Uani d . 1 1 . .
    H H14 0.8424 0.1459 0.9661 0.053 Uiso calc R 1 1 . .
    C C15 0.9405(4) 0.0228(3) 0.8640(3) 0.0449(9) Uani d . 1 1 . .
    H H15 1.0004 -0.0089 0.8974 0.054 Uiso calc R 1 1 . .
    C C16 0.9484(3) -0.0236(3) 0.7721(3) 0.0376(8) Uani d . 1 1 . .
    C C17 1.0444(4) -0.1179(3) 0.7218(3) 0.0504(10) Uani d . 1 1 . .
    H H17 1.1066 -0.1532 0.7521 0.060 Uiso calc R 1 1 . .
    C C18 1.0475(3) -0.1572(3) 0.6320(3) 0.0475(9) Uani d . 1 1 . .
    H H18 1.1113 -0.2203 0.6008 0.057 Uiso calc R 1 1 . .
    C C19 0.9565(3) -0.1053(3) 0.5835(3) 0.0393(8) Uani d . 1 1 . .
    C C20 0.9564(3) -0.1402(3) 0.4882(3) 0.0440(9) Uani d . 1 1 . .
    H H20 1.0187 -0.2022 0.4532 0.053 Uiso calc R 1 1 . .
    C C21 0.8667(3) -0.0848(3) 0.4469(3) 0.0423(9) Uani d . 1 1 . .
    H H21 0.8663 -0.1075 0.3826 0.051 Uiso calc R 1 1 . .
    C C22 0.7751(3) 0.0058(3) 0.4994(2) 0.0368(8) Uani d . 1 1 . .
    H H22 0.7134 0.0441 0.4691 0.044 Uiso calc R 1 1 . .
    C C23 0.8561(3) 0.0273(3) 0.7274(2) 0.0322(7) Uani d . 1 1 . .
    C C24 0.8607(3) -0.0132(3) 0.6311(2) 0.0326(7) Uani d . 1 1 . .
    C C25 0.7471(3) 0.3352(3) 0.6247(3) 0.0359(8) Uani d . 1 1 . .
    H H25 0.7780 0.3117 0.6829 0.043 Uiso calc R 1 1 . .
    C C26 0.7760(3) 0.4173(3) 0.5578(3) 0.0399(8) Uani d . 1 1 . .
    H H26 0.8239 0.4496 0.5717 0.048 Uiso calc R 1 1 . .
    C C27 0.7346(3) 0.4498(3) 0.4731(3) 0.0396(8) Uani d . 1 1 . .
    H H27 0.7558 0.5030 0.4257 0.047 Uiso calc R 1 1 . .
    C C28 0.6603(3) 0.4045(3) 0.4557(2) 0.0335(8) Uani d . 1 1 . .
    C C29 0.6100(3) 0.4353(3) 0.3700(3) 0.0407(9) Uani d . 1 1 . .
    H H29 0.6297 0.4870 0.3194 0.049 Uiso calc R 1 1 . .
    C C30 0.5352(3) 0.3921(3) 0.3601(3) 0.0412(9) Uani d . 1 1 . .
    H H30 0.5029 0.4142 0.3026 0.049 Uiso calc R 1 1 . .
    C C31 0.5035(3) 0.3138(3) 0.4343(2) 0.0340(7) Uani d . 1 1 . .
    C C32 0.4228(3) 0.2689(3) 0.4297(3) 0.0422(9) Uani d . 1 1 . .
    H H32 0.3850 0.2913 0.3760 0.051 Uiso calc R 1 1 . .
    C C33 0.3996(3) 0.1932(3) 0.5033(3) 0.0431(9) Uani d . 1 1 . .
    H H33 0.3450 0.1628 0.5015 0.052 Uiso calc R 1 1 . .
    C C34 0.4568(3) 0.1606(3) 0.5812(3) 0.0376(8) Uani d . 1 1 . .
    H H34 0.4408 0.1067 0.6310 0.045 Uiso calc R 1 1 . .
    C C35 0.6342(3) 0.3242(3) 0.5274(2) 0.0278(7) Uani d . 1 1 . .
    C C36 0.5545(3) 0.2786(2) 0.5166(2) 0.0286(7) Uani d . 1 1 . .
    N N7 0.7221(3) 0.0523(3) 0.2402(3) 0.0523(9) Uani d . 1 1 . .
    O O1 0.6907(3) -0.0150(3) 0.2998(2) 0.0791(11) Uani d . 1 1 . .
    O O2 0.7909(2) 0.0240(2) 0.1500(2) 0.0519(7) Uani d . 1 1 . .
    O O3 0.6849(3) 0.1498(3) 0.2673(3) 0.0939(13) Uani d . 1 1 . .
    N N8 0.1200(4) 0.3433(4) 0.3285(4) 0.0794(12) Uani d . 1 1 . .
    O O4 0.1898(4) 0.3125(5) 0.3753(4) 0.1248(19) Uani d . 1 1 . .
    O O5 0.1483(6) 0.3317(8) 0.2355(4) 0.198(4) Uani d . 1 1 . .
    O O6 0.0122(4) 0.3875(4) 0.3707(5) 0.133(2) Uani d . 1 1 . .
    O O7 0.0438(3) 0.7131(3) 0.2656(2) 0.0672(9) Uani d . 1 1 . .
    H H71 0.0963 0.6673 0.2233 0.081 Uiso d . 1 1 . .
    H H72 0.0004 0.6814 0.2998 0.081 Uiso d . 1 1 . .
    O O8 0.1078(3) 0.2081(3) 0.8549(3) 0.0772(10) Uani d . 1 1 . .
    H H81 0.0596 0.2280 0.8225 0.093 Uiso d . 1 1 . .
    H H82 0.1271 0.1419 0.8650 0.093 Uiso d . 1 1 . .
    O O9 0.0897(3) 0.3860(3) 0.5860(3) 0.0781(10) Uani d . 1 1 . .
    H H91 0.0999 0.3794 0.5230 0.094 Uiso d . 1 1 . .
    H H92 0.0559 0.4519 0.5987 0.094 Uiso d . 1 1 . .
    O O10 0.2177(3) 0.3503(3) 0.7381(3) 0.0862(11) Uani d . 1 1 . .
    H H101 0.1943 0.3028 0.7709 0.103 Uiso d . 1 1 . .
    H H102 0.1700 0.3890 0.7071 0.103 Uiso d . 1 1 . .
loop_
    _atom_site_aniso_label
    _atom_site_aniso_U_11
    _atom_site_aniso_U_22
    _atom_site_aniso_U_33
    _atom_site_aniso_U_12
    _atom_site_aniso_U_13
    _atom_site_aniso_U_23
    Ni1 0.0334(3) 0.0289(2) 0.0266(2) -0.01518(19) -0.01072(17) 0.00554(16)
    N1 0.0399(17) 0.0291(15) 0.0298(14) -0.0134(13) -0.0128(12) 0.0056(11)
    N2 0.0303(15) 0.0294(14) 0.0287(13) -0.0124(12) -0.0104(11) 0.0049(11)
    N3 0.0377(16) 0.0354(15) 0.0265(13) -0.0198(13) -0.0124(12) 0.0075(11)
    N4 0.0354(16) 0.0366(15) 0.0306(14) -0.0199(13) -0.0095(12) 0.0034(11)
    N5 0.0309(15) 0.0307(14) 0.0304(13) -0.0147(12) -0.0079(11) 0.0031(11)
    N6 0.0328(16) 0.0334(15) 0.0299(13) -0.0153(13) -0.0103(12) 0.0051(11)
    C1 0.053(2) 0.0336(19) 0.0410(19) -0.0179(18) -0.0103(17) 0.0055(15)
    C2 0.064(3) 0.036(2) 0.046(2) -0.011(2) -0.015(2) -0.0028(17)
    C3 0.048(2) 0.043(2) 0.040(2) -0.0115(19) -0.0085(17) -0.0057(16)
    C4 0.0347(19) 0.041(2) 0.0307(16) -0.0105(16) -0.0139(14) 0.0007(14)
    C5 0.032(2) 0.055(2) 0.0324(17) -0.0166(18) -0.0060(15) 0.0022(16)
    C6 0.039(2) 0.051(2) 0.0377(18) -0.0256(18) -0.0092(16) 0.0062(16)
    C7 0.0348(19) 0.0380(19) 0.0340(17) -0.0180(16) -0.0153(15) 0.0094(14)
    C8 0.045(2) 0.043(2) 0.0382(18) -0.0282(18) -0.0181(16) 0.0126(15)
    C9 0.051(2) 0.0301(18) 0.0426(19) -0.0200(17) -0.0195(17) 0.0057(15)
    C10 0.038(2) 0.0327(18) 0.0378(18) -0.0156(16) -0.0137(15) 0.0039(14)
    C11 0.0327(18) 0.0319(17) 0.0289(16) -0.0118(15) -0.0144(14) 0.0070(13)
    C12 0.0307(18) 0.0363(18) 0.0284(15) -0.0167(15) -0.0136(13) 0.0069(13)
    C13 0.046(2) 0.044(2) 0.0267(16) -0.0265(17) -0.0114(15) 0.0066(14)
    C14 0.053(2) 0.062(3) 0.0330(18) -0.035(2) -0.0191(17) 0.0083(17)
    C15 0.045(2) 0.065(3) 0.041(2) -0.034(2) -0.0245(17) 0.0165(18)
    C16 0.036(2) 0.042(2) 0.0420(19) -0.0214(17) -0.0164(15) 0.0137(15)
    C17 0.038(2) 0.056(2) 0.062(3) -0.020(2) -0.0227(19) 0.015(2)
    C18 0.033(2) 0.040(2) 0.065(3) -0.0083(17) -0.0145(18) 0.0019(18)
    C19 0.0330(19) 0.0363(19) 0.048(2) -0.0170(16) -0.0064(16) 0.0028(15)
    C20 0.038(2) 0.035(2) 0.055(2) -0.0116(17) -0.0053(17) -0.0088(17)
    C21 0.049(2) 0.043(2) 0.0358(18) -0.0214(19) -0.0062(17) -0.0043(16)
    C22 0.044(2) 0.042(2) 0.0277(16) -0.0199(17) -0.0104(15) 0.0029(14)
    C23 0.0328(18) 0.0389(19) 0.0326(16) -0.0232(16) -0.0106(14) 0.0092(14)
    C24 0.0357(19) 0.0366(18) 0.0307(16) -0.0211(16) -0.0097(14) 0.0079(14)
    C25 0.0359(19) 0.0400(19) 0.0383(18) -0.0209(16) -0.0126(15) 0.0055(15)
    C26 0.039(2) 0.038(2) 0.045(2) -0.0216(17) -0.0085(16) 0.0032(16)
    C27 0.040(2) 0.0344(19) 0.0402(19) -0.0176(17) -0.0038(16) 0.0064(15)
    C28 0.0317(18) 0.0293(17) 0.0284(16) -0.0070(14) 0.0010(13) 0.0008(13)
    C29 0.049(2) 0.0376(19) 0.0295(17) -0.0140(17) -0.0084(15) 0.0091(14)
    C30 0.049(2) 0.038(2) 0.0274(17) -0.0034(17) -0.0139(15) 0.0023(14)
    C31 0.0328(19) 0.0327(18) 0.0306(16) -0.0026(15) -0.0116(14) -0.0027(13)
    C32 0.041(2) 0.044(2) 0.0418(19) -0.0068(17) -0.0212(17) -0.0035(16)
    C33 0.041(2) 0.046(2) 0.053(2) -0.0189(18) -0.0206(17) -0.0048(17)
    C34 0.036(2) 0.040(2) 0.0420(19) -0.0177(16) -0.0136(15) 0.0016(15)
    C35 0.0294(17) 0.0278(16) 0.0227(14) -0.0092(14) -0.0058(13) 0.0042(12)
    C36 0.0323(18) 0.0266(16) 0.0239(15) -0.0087(14) -0.0061(13) -0.0012(12)
    N7 0.043(2) 0.075(3) 0.051(2) -0.0298(19) -0.0183(16) -0.0039(18)
    O1 0.083(3) 0.123(3) 0.0530(18) -0.064(2) -0.0270(17) 0.0274(19)
    O2 0.0473(17) 0.0572(17) 0.0486(16) -0.0220(14) -0.0046(13) -0.0042(13)
    O3 0.069(2) 0.088(3) 0.121(3) -0.028(2) 0.000(2) -0.057(2)
    N8 0.066(3) 0.092(3) 0.078(3) -0.029(3) -0.013(3) -0.013(3)
    O4 0.056(3) 0.201(6) 0.117(4) -0.030(3) -0.038(3) -0.021(3)
    O5 0.134(5) 0.359(11) 0.085(4) -0.056(6) -0.018(3) -0.084(5)
    O6 0.067(3) 0.093(3) 0.182(5) -0.010(2) 0.017(3) -0.001(3)
    O7 0.0550(19) 0.098(3) 0.0602(18) -0.0392(19) -0.0137(15) -0.0114(17)
    O8 0.095(3) 0.058(2) 0.091(2) -0.0182(19) -0.057(2) 0.0015(17)
    O9 0.089(3) 0.063(2) 0.079(2) -0.032(2) -0.0155(19) 0.0027(17)
    O10 0.078(3) 0.093(3) 0.095(3) -0.039(2) -0.022(2) -0.006(2)
_geom_special_details
;
 All esds (except the esd in the dihedral angle between two l.s. planes)
 are estimated using the full covariance matrix.  The cell esds are taken
 into account individually in the estimation of esds in distances, angles
 and torsion angles; correlations between esds in cell parameters are only
 used when they are defined by crystal symmetry.  An approximate (isotropic)
 treatment of cell esds is used for estimating esds involving l.s. planes.
;
loop_
    _geom_bond_atom_site_label_1
    _geom_bond_atom_site_label_2
    _geom_bond_site_symmetry_2
    _geom_bond_distance
    _geom_bond_publ_flag
    Ni1 N1 . 2.080(3) ?
    Ni1 N5 . 2.083(3) ?
    Ni1 N6 . 2.087(3) ?
    Ni1 N3 . 2.088(3) ?
    Ni1 N4 . 2.090(3) ?
    Ni1 N2 . 2.103(2) ?
    N1 C1 . 1.328(4) ?
    N1 C11 . 1.358(4) ?
    N2 C10 . 1.326(4) ?
    N2 C12 . 1.369(4) ?
    N3 C13 . 1.332(4) ?
    N3 C23 . 1.356(4) ?
    N4 C22 . 1.330(4) ?
    N4 C24 . 1.359(4) ?
    N5 C25 . 1.329(4) ?
    N5 C35 . 1.356(4) ?
    N6 C34 . 1.325(4) ?
    N6 C36 . 1.361(4) ?
    C1 C2 . 1.402(6) ?
    C1 H1 . 0.9500 ?
    C2 C3 . 1.367(6) ?
    C2 H2 . 0.9500 ?
    C3 C4 . 1.402(5) ?
    C3 H3 . 0.9500 ?
    C4 C11 . 1.400(5) ?
    C4 C5 . 1.436(5) ?
    C5 C6 . 1.346(5) ?
    C5 H5 . 0.9500 ?
    C6 C7 . 1.420(5) ?
    C6 H6 . 0.9500 ?
    C7 C12 . 1.407(4) ?
    C7 C8 . 1.417(5) ?
    C8 C9 . 1.354(5) ?
    C8 H8 . 0.9500 ?
    C9 C10 . 1.399(5) ?
    C9 H9 . 0.9500 ?
    C10 H10 . 0.9500 ?
    C11 C12 . 1.443(5) ?
    C13 C14 . 1.388(5) ?
    C13 H13 . 0.9500 ?
    C14 C15 . 1.358(6) ?
    C14 H14 . 0.9500 ?
    C15 C16 . 1.403(5) ?
    C15 H15 . 0.9500 ?
    C16 C23 . 1.407(5) ?
    C16 C17 . 1.437(6) ?
    C17 C18 . 1.353(6) ?
    C17 H17 . 0.9500 ?
    C18 C19 . 1.428(5) ?
    C18 H18 . 0.9500 ?
    C19 C24 . 1.408(5) ?
    C19 C20 . 1.412(5) ?
    C20 C21 . 1.360(6) ?
    C20 H20 . 0.9500 ?
    C21 C22 . 1.396(5) ?
    C21 H21 . 0.9500 ?
    C22 H22 . 0.9500 ?
    C23 C24 . 1.435(5) ?
    C25 C26 . 1.407(5) ?
    C25 H25 . 0.9500 ?
    C26 C27 . 1.356(5) ?
    C26 H26 . 0.9500 ?
    C27 C28 . 1.402(5) ?
    C27 H27 . 0.9500 ?
    C28 C35 . 1.407(4) ?
    C28 C29 . 1.434(5) ?
    C29 C30 . 1.350(5) ?
    C29 H29 . 0.9500 ?
    C30 C31 . 1.429(5) ?
    C30 H30 . 0.9500 ?
    C31 C36 . 1.399(4) ?
    C31 C32 . 1.410(5) ?
    C32 C33 . 1.363(5) ?
    C32 H32 . 0.9500 ?
    C33 C34 . 1.397(5) ?
    C33 H33 . 0.9500 ?
    C34 H34 . 0.9500 ?
    C35 C36 . 1.434(5) ?
    N7 O1 . 1.221(5) ?
    N7 O3 . 1.245(5) ?
    N7 O2 . 1.265(4) ?
    N8 O4 . 1.179(6) ?
    N8 O5 . 1.199(6) ?
    N8 O6 . 1.266(6) ?
    O7 H71 . 0.8200 ?
    O7 H72 . 0.8200 ?
    O8 H81 . 0.8200 ?
    O8 H82 . 0.8200 ?
    O9 H91 . 0.8248 ?
    O9 H92 . 0.8200 ?
    O10 H101 . 0.8200 ?
    O10 H102 . 0.8200 ?
loop_
    _geom_angle_atom_site_label_1
    _geom_angle_atom_site_label_2
    _geom_angle_atom_site_label_3
    _geom_angle_site_symmetry_1
    _geom_angle_site_symmetry_3
    _geom_angle
    _geom_angle_publ_flag
    N1 Ni1 N5 . . 95.20(10) ?
    N1 Ni1 N6 . . 92.06(11) ?
    N5 Ni1 N6 . . 79.80(10) ?
    N1 Ni1 N3 . . 96.51(11) ?
    N5 Ni1 N3 . . 93.96(10) ?
    N6 Ni1 N3 . . 169.85(10) ?
    N1 Ni1 N4 . . 170.85(10) ?
    N5 Ni1 N4 . . 93.40(10) ?
    N6 Ni1 N4 . . 92.55(11) ?
    N3 Ni1 N4 . . 79.75(11) ?
    N1 Ni1 N2 . . 79.88(10) ?
    N5 Ni1 N2 . . 172.77(11) ?
    N6 Ni1 N2 . . 95.00(10) ?
    N3 Ni1 N2 . . 91.88(10) ?
    N4 Ni1 N2 . . 91.84(10) ?
    C1 N1 C11 . . 117.6(3) ?
    C1 N1 Ni1 . . 128.6(2) ?
    C11 N1 Ni1 . . 113.6(2) ?
    C10 N2 C12 . . 117.9(3) ?
    C10 N2 Ni1 . . 129.9(2) ?
    C12 N2 Ni1 . . 112.1(2) ?
    C13 N3 C23 . . 117.7(3) ?
    C13 N3 Ni1 . . 129.7(3) ?
    C23 N3 Ni1 . . 112.5(2) ?
    C22 N4 C24 . . 118.0(3) ?
    C22 N4 Ni1 . . 129.4(3) ?
    C24 N4 Ni1 . . 112.2(2) ?
    C25 N5 C35 . . 117.9(3) ?
    C25 N5 Ni1 . . 129.3(2) ?
    C35 N5 Ni1 . . 112.7(2) ?
    C34 N6 C36 . . 117.8(3) ?
    C34 N6 Ni1 . . 129.7(2) ?
    C36 N6 Ni1 . . 112.4(2) ?
    N1 C1 C2 . . 122.8(3) ?
    N1 C1 H1 . . 118.6 ?
    C2 C1 H1 . . 118.6 ?
    C3 C2 C1 . . 119.4(4) ?
    C3 C2 H2 . . 120.3 ?
    C1 C2 H2 . . 120.3 ?
    C2 C3 C4 . . 119.4(4) ?
    C2 C3 H3 . . 120.3 ?
    C4 C3 H3 . . 120.3 ?
    C11 C4 C3 . . 117.4(3) ?
    C11 C4 C5 . . 119.1(3) ?
    C3 C4 C5 . . 123.5(3) ?
    C6 C5 C4 . . 120.4(3) ?
    C6 C5 H5 . . 119.8 ?
    C4 C5 H5 . . 119.8 ?
    C5 C6 C7 . . 122.4(3) ?
    C5 C6 H6 . . 118.8 ?
    C7 C6 H6 . . 118.8 ?
    C12 C7 C8 . . 116.6(3) ?
    C12 C7 C6 . . 118.7(3) ?
    C8 C7 C6 . . 124.7(3) ?
    C9 C8 C7 . . 119.8(3) ?
    C9 C8 H8 . . 120.1 ?
    C7 C8 H8 . . 120.1 ?
    C8 C9 C10 . . 120.0(3) ?
    C8 C9 H9 . . 120.0 ?
    C10 C9 H9 . . 120.0 ?
    N2 C10 C9 . . 122.5(3) ?
    N2 C10 H10 . . 118.7 ?
    C9 C10 H10 . . 118.7 ?
    N1 C11 C4 . . 123.3(3) ?
    N1 C11 C12 . . 116.8(3) ?
    C4 C11 C12 . . 119.9(3) ?
    N2 C12 C7 . . 123.1(3) ?
    N2 C12 C11 . . 117.4(3) ?
    C7 C12 C11 . . 119.5(3) ?
    N3 C13 C14 . . 122.8(4) ?
    N3 C13 H13 . . 118.6 ?
    C14 C13 H13 . . 118.6 ?
    C15 C14 C13 . . 119.7(3) ?
    C15 C14 H14 . . 120.2 ?
    C13 C14 H14 . . 120.2 ?
    C14 C15 C16 . . 119.9(3) ?
    C14 C15 H15 . . 120.1 ?
    C16 C15 H15 . . 120.1 ?
    C15 C16 C23 . . 116.8(4) ?
    C15 C16 C17 . . 124.0(3) ?
    C23 C16 C17 . . 119.2(3) ?
    C18 C17 C16 . . 121.0(4) ?
    C18 C17 H17 . . 119.5 ?
    C16 C17 H17 . . 119.5 ?
    C17 C18 C19 . . 121.0(4) ?
    C17 C18 H18 . . 119.5 ?
    C19 C18 H18 . . 119.5 ?
    C24 C19 C20 . . 116.8(3) ?
    C24 C19 C18 . . 119.5(3) ?
    C20 C19 C18 . . 123.7(4) ?
    C21 C20 C19 . . 119.7(3) ?
    C21 C20 H20 . . 120.1 ?
    C19 C20 H20 . . 120.1 ?
    C20 C21 C22 . . 119.7(3) ?
    C20 C21 H21 . . 120.2 ?
    C22 C21 H21 . . 120.2 ?
    N4 C22 C21 . . 122.7(3) ?
    N4 C22 H22 . . 118.6 ?
    C21 C22 H22 . . 118.6 ?
    N3 C23 C16 . . 123.1(3) ?
    N3 C23 C24 . . 117.2(3) ?
    C16 C23 C24 . . 119.7(3) ?
    N4 C24 C19 . . 123.0(3) ?
    N4 C24 C23 . . 117.3(3) ?
    C19 C24 C23 . . 119.7(3) ?
    N5 C25 C26 . . 122.9(3) ?
    N5 C25 H25 . . 118.6 ?
    C26 C25 H25 . . 118.6 ?
    C27 C26 C25 . . 119.1(3) ?
    C27 C26 H26 . . 120.5 ?
    C25 C26 H26 . . 120.5 ?
    C26 C27 C28 . . 119.9(3) ?
    C26 C27 H27 . . 120.1 ?
    C28 C27 H27 . . 120.1 ?
    C27 C28 C35 . . 117.4(3) ?
    C27 C28 C29 . . 124.0(3) ?
    C35 C28 C29 . . 118.6(3) ?
    C30 C29 C28 . . 121.2(3) ?
    C30 C29 H29 . . 119.4 ?
    C28 C29 H29 . . 119.4 ?
    C29 C30 C31 . . 121.2(3) ?
    C29 C30 H30 . . 119.4 ?
    C31 C30 H30 . . 119.4 ?
    C36 C31 C32 . . 117.3(3) ?
    C36 C31 C30 . . 119.1(3) ?
    C32 C31 C30 . . 123.6(3) ?
    C33 C32 C31 . . 119.3(3) ?
    C33 C32 H32 . . 120.3 ?
    C31 C32 H32 . . 120.3 ?
    C32 C33 C34 . . 119.6(3) ?
    C32 C33 H33 . . 120.2 ?
    C34 C33 H33 . . 120.2 ?
    N6 C34 C33 . . 122.9(3) ?
    N6 C34 H34 . . 118.5 ?
    C33 C34 H34 . . 118.5 ?
    N5 C35 C28 . . 122.8(3) ?
    N5 C35 C36 . . 117.2(3) ?
    C28 C35 C36 . . 120.0(3) ?
    N6 C36 C31 . . 123.0(3) ?
    N6 C36 C35 . . 117.2(3) ?
    C31 C36 C35 . . 119.8(3) ?
    O1 N7 O3 . . 120.1(4) ?
    O1 N7 O2 . . 120.3(4) ?
    O3 N7 O2 . . 119.6(4) ?
    O4 N8 O5 . . 120.6(6) ?
    O4 N8 O6 . . 124.0(6) ?
    O5 N8 O6 . . 115.3(6) ?
    H71 O7 H72 . . 105.6 ?
    H81 O8 H82 . . 109.1 ?
    H91 O9 H92 . . 106.6 ?
    H101 O10 H102 . . 107.6 ?
loop_
    _geom_torsion_atom_site_label_1
    _geom_torsion_atom_site_label_2
    _geom_torsion_atom_site_label_3
    _geom_torsion_atom_site_label_4
    _geom_torsion_site_symmetry_1
    _geom_torsion_site_symmetry_2
    _geom_torsion_site_symmetry_3
    _geom_torsion_site_symmetry_4
    _geom_torsion
    _geom_torsion_publ_flag
    N5 Ni1 N1 C1 . . . . -4.6(3) ?
    N6 Ni1 N1 C1 . . . . -84.5(3) ?
    N3 Ni1 N1 C1 . . . . 90.0(3) ?
    N2 Ni1 N1 C1 . . . . -179.2(3) ?
    N5 Ni1 N1 C11 . . . . 170.3(2) ?
    N6 Ni1 N1 C11 . . . . 90.3(2) ?
    N3 Ni1 N1 C11 . . . . -95.2(2) ?
    N2 Ni1 N1 C11 . . . . -4.4(2) ?
    N1 Ni1 N2 C10 . . . . -178.5(3) ?
    N6 Ni1 N2 C10 . . . . 90.3(3) ?
    N3 Ni1 N2 C10 . . . . -82.2(3) ?
    N4 Ni1 N2 C10 . . . . -2.4(3) ?
    N1 Ni1 N2 C12 . . . . 3.7(2) ?
    N6 Ni1 N2 C12 . . . . -87.5(2) ?
    N3 Ni1 N2 C12 . . . . 99.9(2) ?
    N4 Ni1 N2 C12 . . . . 179.7(2) ?
    N1 Ni1 N3 C13 . . . . -12.4(3) ?
    N5 Ni1 N3 C13 . . . . 83.3(3) ?
    N6 Ni1 N3 C13 . . . . 134.9(5) ?
    N4 Ni1 N3 C13 . . . . 176.0(3) ?
    N2 Ni1 N3 C13 . . . . -92.5(3) ?
    N1 Ni1 N3 C23 . . . . 163.4(2) ?
    N5 Ni1 N3 C23 . . . . -100.9(2) ?
    N6 Ni1 N3 C23 . . . . -49.3(7) ?
    N4 Ni1 N3 C23 . . . . -8.1(2) ?
    N2 Ni1 N3 C23 . . . . 83.4(2) ?
    N5 Ni1 N4 C22 . . . . -85.2(3) ?
    N6 Ni1 N4 C22 . . . . -5.2(3) ?
    N3 Ni1 N4 C22 . . . . -178.6(3) ?
    N2 Ni1 N4 C22 . . . . 89.8(3) ?
    N5 Ni1 N4 C24 . . . . 102.1(2) ?
    N6 Ni1 N4 C24 . . . . -178.0(2) ?
    N3 Ni1 N4 C24 . . . . 8.7(2) ?
    N2 Ni1 N4 C24 . . . . -82.9(2) ?
    N1 Ni1 N5 C25 . . . . 85.3(3) ?
    N6 Ni1 N5 C25 . . . . 176.5(3) ?
    N3 Ni1 N5 C25 . . . . -11.6(3) ?
    N4 Ni1 N5 C25 . . . . -91.6(3) ?
    N1 Ni1 N5 C35 . . . . -99.1(2) ?
    N6 Ni1 N5 C35 . . . . -7.9(2) ?
    N3 Ni1 N5 C35 . . . . 164.0(2) ?
    N4 Ni1 N5 C35 . . . . 84.1(2) ?
    N1 Ni1 N6 C34 . . . . -82.2(3) ?
    N5 Ni1 N6 C34 . . . . -177.1(3) ?
    N3 Ni1 N6 C34 . . . . 130.3(6) ?
    N4 Ni1 N6 C34 . . . . 89.9(3) ?
    N2 Ni1 N6 C34 . . . . -2.2(3) ?
    N1 Ni1 N6 C36 . . . . 101.9(2) ?
    N5 Ni1 N6 C36 . . . . 7.0(2) ?
    N3 Ni1 N6 C36 . . . . -45.6(7) ?
    N4 Ni1 N6 C36 . . . . -86.0(2) ?
    N2 Ni1 N6 C36 . . . . -178.1(2) ?
    C11 N1 C1 C2 . . . . -1.0(5) ?
    Ni1 N1 C1 C2 . . . . 173.7(3) ?
    N1 C1 C2 C3 . . . . 1.6(6) ?
    C1 C2 C3 C4 . . . . -0.6(6) ?
    C2 C3 C4 C11 . . . . -0.9(5) ?
    C2 C3 C4 C5 . . . . 179.4(4) ?
    C11 C4 C5 C6 . . . . 0.1(5) ?
    C3 C4 C5 C6 . . . . 179.9(4) ?
    C4 C5 C6 C7 . . . . -0.3(6) ?
    C5 C6 C7 C12 . . . . -0.3(5) ?
    C5 C6 C7 C8 . . . . -179.9(3) ?
    C12 C7 C8 C9 . . . . 0.2(5) ?
    C6 C7 C8 C9 . . . . 179.7(3) ?
    C7 C8 C9 C10 . . . . -0.5(5) ?
    C12 N2 C10 C9 . . . . -0.5(5) ?
    Ni1 N2 C10 C9 . . . . -178.2(2) ?
    C8 C9 C10 N2 . . . . 0.7(5) ?
    C1 N1 C11 C4 . . . . -0.6(5) ?
    Ni1 N1 C11 C4 . . . . -176.1(2) ?
    C1 N1 C11 C12 . . . . 179.9(3) ?
    Ni1 N1 C11 C12 . . . . 4.4(4) ?
    C3 C4 C11 N1 . . . . 1.6(5) ?
    C5 C4 C11 N1 . . . . -178.7(3) ?
    C3 C4 C11 C12 . . . . -179.0(3) ?
    C5 C4 C11 C12 . . . . 0.8(5) ?
    C10 N2 C12 C7 . . . . 0.1(5) ?
    Ni1 N2 C12 C7 . . . . 178.2(2) ?
    C10 N2 C12 C11 . . . . 179.4(3) ?
    Ni1 N2 C12 C11 . . . . -2.5(3) ?
    C8 C7 C12 N2 . . . . 0.0(5) ?
    C6 C7 C12 N2 . . . . -179.5(3) ?
    C8 C7 C12 C11 . . . . -179.2(3) ?
    C6 C7 C12 C11 . . . . 1.3(5) ?
    N1 C11 C12 N2 . . . . -1.3(4) ?
    C4 C11 C12 N2 . . . . 179.2(3) ?
    N1 C11 C12 C7 . . . . 178.0(3) ?
    C4 C11 C12 C7 . . . . -1.5(5) ?
    C23 N3 C13 C14 . . . . -0.6(5) ?
    Ni1 N3 C13 C14 . . . . 175.1(2) ?
    N3 C13 C14 C15 . . . . -1.5(5) ?
    C13 C14 C15 C16 . . . . 1.9(5) ?
    C14 C15 C16 C23 . . . . -0.3(5) ?
    C14 C15 C16 C17 . . . . 179.1(3) ?
    C15 C16 C17 C18 . . . . -178.7(4) ?
    C23 C16 C17 C18 . . . . 0.7(5) ?
    C16 C17 C18 C19 . . . . 1.0(6) ?
    C17 C18 C19 C24 . . . . -1.5(5) ?
    C17 C18 C19 C20 . . . . 178.0(4) ?
    C24 C19 C20 C21 . . . . 0.4(5) ?
    C18 C19 C20 C21 . . . . -179.0(3) ?
    C19 C20 C21 C22 . . . . -0.4(5) ?
    C24 N4 C22 C21 . . . . 1.4(5) ?
    Ni1 N4 C22 C21 . . . . -171.0(2) ?
    C20 C21 C22 N4 . . . . -0.6(5) ?
    C13 N3 C23 C16 . . . . 2.2(4) ?
    Ni1 N3 C23 C16 . . . . -174.2(2) ?
    C13 N3 C23 C24 . . . . -177.1(3) ?
    Ni1 N3 C23 C24 . . . . 6.5(3) ?
    C15 C16 C23 N3 . . . . -1.8(5) ?
    C17 C16 C23 N3 . . . . 178.8(3) ?
    C15 C16 C23 C24 . . . . 177.6(3) ?
    C17 C16 C23 C24 . . . . -1.9(5) ?
    C22 N4 C24 C19 . . . . -1.4(4) ?
    Ni1 N4 C24 C19 . . . . 172.3(2) ?
    C22 N4 C24 C23 . . . . 178.3(3) ?
    Ni1 N4 C24 C23 . . . . -8.0(3) ?
    C20 C19 C24 N4 . . . . 0.5(5) ?
    C18 C19 C24 N4 . . . . 180.0(3) ?
    C20 C19 C24 C23 . . . . -179.2(3) ?
    C18 C19 C24 C23 . . . . 0.3(5) ?
    N3 C23 C24 N4 . . . . 1.1(4) ?
    C16 C23 C24 N4 . . . . -178.3(3) ?
    N3 C23 C24 C19 . . . . -179.2(3) ?
    C16 C23 C24 C19 . . . . 1.4(4) ?
    C35 N5 C25 C26 . . . . -0.7(5) ?
    Ni1 N5 C25 C26 . . . . 174.8(3) ?
    N5 C25 C26 C27 . . . . -1.5(6) ?
    C25 C26 C27 C28 . . . . 2.5(5) ?
    C26 C27 C28 C35 . . . . -1.4(5) ?
    C26 C27 C28 C29 . . . . 178.5(3) ?
    C27 C28 C29 C30 . . . . -177.1(3) ?
    C35 C28 C29 C30 . . . . 2.8(5) ?
    C28 C29 C30 C31 . . . . -0.2(6) ?
    C29 C30 C31 C36 . . . . -2.3(5) ?
    C29 C30 C31 C32 . . . . 177.7(3) ?
    C36 C31 C32 C33 . . . . -1.0(5) ?
    C30 C31 C32 C33 . . . . 178.9(3) ?
    C31 C32 C33 C34 . . . . -0.6(6) ?
    C36 N6 C34 C33 . . . . -0.1(5) ?
    Ni1 N6 C34 C33 . . . . -175.8(3) ?
    C32 C33 C34 N6 . . . . 1.2(6) ?
    C25 N5 C35 C28 . . . . 1.8(5) ?
    Ni1 N5 C35 C28 . . . . -174.4(2) ?
    C25 N5 C35 C36 . . . . -176.1(3) ?
    Ni1 N5 C35 C36 . . . . 7.7(4) ?
    C27 C28 C35 N5 . . . . -0.8(5) ?
    C29 C28 C35 N5 . . . . 179.3(3) ?
    C27 C28 C35 C36 . . . . 177.1(3) ?
    C29 C28 C35 C36 . . . . -2.8(5) ?
    C34 N6 C36 C31 . . . . -1.6(5) ?
    Ni1 N6 C36 C31 . . . . 174.8(2) ?
    C34 N6 C36 C35 . . . . 178.4(3) ?
    Ni1 N6 C36 C35 . . . . -5.2(4) ?
    C32 C31 C36 N6 . . . . 2.2(5) ?
    C30 C31 C36 N6 . . . . -177.7(3) ?
    C32 C31 C36 C35 . . . . -177.8(3) ?
    C30 C31 C36 C35 . . . . 2.2(5) ?
    N5 C35 C36 N6 . . . . -1.7(4) ?
    C28 C35 C36 N6 . . . . -179.7(3) ?
    N5 C35 C36 C31 . . . . 178.3(3) ?
    C28 C35 C36 C31 . . . . 0.4(5) ?
loop_
    _geom_hbond_atom_site_label_D
    _geom_hbond_atom_site_label_H
    _geom_hbond_atom_site_label_A
    _geom_hbond_site_symmetry_A
    _geom_hbond_distance_DH
    _geom_hbond_distance_HA
    _geom_hbond_distance_DA
    _geom_hbond_angle_DHA
    O7 H72 O9 2_566 0.82 1.97 2.768(5) 164
    O8 H81 O7 2_566 0.82 1.94 2.749(5) 172
    O8 H82 O2 2_656 0.82 2.04 2.827(4) 164
    O9 H91 O4 . 0.82 2.07 2.845(6) 155
    O9 H92 O6 2_566 0.82 2.00 2.817(6) 175
    O10 H101 O8 . 0.82 2.01 2.822(5) 169
    O10 H102 O9 . 0.82 2.20 2.900(6) 143
    C5 H5 O5 1_556 0.95 2.53 3.293(7) 138
    C15 H15 O2 2_756 0.95 2.53 3.265(5) 134
    C25 H25 O7 2_666 0.95 2.52 3.300(5) 140
    C32 H32 O4 . 0.95 2.46 3.165(6) 131
    C34 H34 O1 2_656 0.95 2.37 3.180(5) 143
loop_
    _platon_squeeze_void_nr
    _platon_squeeze_void_average_x
    _platon_squeeze_void_average_y
    _platon_squeeze_void_average_z
    _platon_squeeze_void_volume
    _platon_squeeze_void_count_electrons
    1 -0.194 0.500 0.000 350.8 180.7
_platon_squeeze_details
;
The asymmetric unit of the title compound contains nine water molecules,
five of which were disordered and were therefore, removed by the
command SQUEEZE in PLATON (Spek, 2009).
;
