# Supplementary material for: Tris(1,10-phenanthroline-κ2 N,N′)nickel(II) dinitrate tetra­hydrate
Source: Acta Crystallogr Sect E Struct Rep Online. 2011 Nov 23;67(Pt 12):m1794–5. doi: 10.1107/S160053681104880X (PMC3238704; doi:10.1107/S160053681104880X)
Supplement: Supplementary file 2 [file e-67-m1794-Isup2.hkl]

#
# h,k,l, Fc-squared, Fo-squared, sigma(Fo-squared) and status flag
#
data_I
_shelx_title ' Compound X'
_shelx_refln_list_code          4
_shelx_F_calc_maximum      237.83
_exptl_crystal_F_000       824.00
_reflns_d_resolution_high  0.8409
 
loop_
 _symmetry_equiv_pos_as_xyz
 'x, y, z'
 '-x, -y, -z'
 
_cell_length_a    13.0463
_cell_length_b    13.1785
_cell_length_c    13.4093
_cell_angle_alpha  82.688
_cell_angle_beta   72.147
_cell_angle_gamma  67.402
 
_shelx_F_squared_multiplier     1.000
 
loop_
 _refln_index_h
 _refln_index_k
 _refln_index_l
 _refln_F_squared_calc
 _refln_F_squared_meas
 _refln_F_squared_sigma
 _refln_observed_status
   2   0   0       59.08        1.04      4.63 o
   3   0   0      335.20      311.16     29.84 o
   4   0   0       12.22       25.26      5.90 o
   5   0   0       49.76       46.39      5.87 o
   6   0   0        0.91        3.89      3.68 o
   7   0   0      753.94      667.48     17.76 o
   8   0   0      163.35      185.16     27.30 o
   9   0   0       12.08        4.02      9.63 o
  10   0   0      864.05      934.29     74.97 o
  12   0   0      405.08      397.79     30.73 o
  13   0   0        0.45        6.18      9.10 o
 -13   1   0      109.01      182.01     25.01 o
 -12   1   0      199.72      213.85     40.95 o
 -11   1   0       27.72       50.03     18.48 o
 -10   1   0       18.65       46.03     32.32 o
  -9   1   0     1311.97     1154.38     52.54 o
  -8   1   0       64.74       79.93     17.05 o
  -7   1   0       31.93       72.10      8.82 o
  -6   1   0     2688.67     2792.79    141.86 o
  -5   1   0      381.29      459.22      4.86 o
  -4   1   0     1741.37     1811.67     52.02 o
  -3   1   0     1228.19     1046.15      5.98 o
  -2   1   0     4505.77     5447.86     50.06 o
   2   1   0     5327.92     5350.98    338.36 o
   3   1   0      523.80      573.05     16.23 o
   4   1   0      954.97     1066.12     51.50 o
   5   1   0        0.98        1.17      5.05 o
   6   1   0      655.40      616.20     26.12 o
   7   1   0       56.27       49.42      6.30 o
   8   1   0      752.22      846.61     75.74 o
   9   1   0      867.11      887.26     66.67 o
  10   1   0     1159.89     1305.42     36.13 o
  11   1   0      379.97      448.48     79.07 o
  12   1   0      201.01      192.98     52.57 o
  13   1   0       27.06        7.53     11.78 o
  14   1   0      186.90      198.19     19.41 o
 -12   2   0       65.83       35.59     11.54 o
 -11   2   0      140.92      172.33     53.76 o
 -10   2   0       88.25      148.79     18.52 o
  -9   2   0      149.27      126.07     49.03 o
  -8   2   0       63.46       35.87      8.19 o
  -7   2   0      487.07      392.26     15.89 o
  -6   2   0     2544.99     2731.17     36.57 o
  -5   2   0     1832.84     1821.78     62.35 o
  -4   2   0      110.08      106.39      9.11 o
  -3   2   0       53.20       85.07      5.28 o
  -2   2   0     5981.34     6459.19     55.06 o
  -1   2   0      306.69      282.15     19.96 o
   0   2   0      161.05      219.95      1.88 o
   1   2   0    14941.50    17958.00    304.57 o
   2   2   0      693.66      565.75     23.00 o
   3   2   0      203.36      260.18     13.20 o
   4   2   0      358.87      306.83     16.68 o
   5   2   0      341.81      337.33     18.05 o
   6   2   0      101.73       79.01      7.01 o
   7   2   0       68.64       65.94     10.77 o
   8   2   0      526.22      485.31     17.31 o
   9   2   0      182.36      143.24     20.59 o
  10   2   0       50.98      102.34     12.14 o
  11   2   0      235.27      296.86     47.78 o
  12   2   0       31.61       34.94      8.11 o
  13   2   0       16.43       22.59     21.77 o
  14   2   0      218.64      199.25     42.06 o
 -12   3   0       18.81       28.33     20.73 o
 -11   3   0       50.80       50.30     10.60 o
 -10   3   0      165.23      152.70     15.15 o
  -9   3   0       88.45      105.85     26.71 o
  -8   3   0      143.76      126.30     19.19 o
  -7   3   0      975.86      825.86     79.21 o
  -6   3   0       65.68       49.87      7.64 o
  -5   3   0       58.61       46.99      5.19 o
  -4   3   0     3742.73     3464.94     68.94 o
  -3   3   0      458.84      543.13      9.41 o
  -2   3   0      153.55       94.96     15.31 o
  -1   3   0       77.23      115.80     16.46 o
   0   3   0     1933.97     1746.40     31.18 o
   1   3   0    10253.59    10356.55    105.49 o
   2   3   0     2422.25     2752.86      9.08 o
   3   3   0    12653.50    12486.27    167.31 o
   4   3   0        7.46        4.57      2.83 o
   5   3   0       20.91       42.36     14.91 o
   6   3   0      227.53      233.59     16.57 o
   7   3   0       76.71      110.02      5.66 o
   8   3   0      861.53      771.03     66.71 o
   9   3   0      131.51      122.11      5.89 o
  10   3   0      746.69      800.55     93.68 o
  11   3   0     2024.81     2288.32     58.46 o
  12   3   0      369.40      300.66     15.44 o
  13   3   0        5.66        1.03     10.08 o
  14   3   0       11.81        5.58      9.15 o
 -11   4   0       20.37       31.33     13.36 o
 -10   4   0       10.39       23.64     11.13 o
  -9   4   0      141.32      159.67     37.60 o
  -8   4   0      383.65      417.44     80.58 o
  -7   4   0      200.73      145.05     25.46 o
  -6   4   0       58.85       82.88     12.95 o
  -5   4   0     1247.71     1279.14     38.81 o
  -4   4   0      119.50      111.64     10.26 o
  -3   4   0      267.94      256.68      8.67 o
  -2   4   0     1013.22      917.55     54.09 o
  -1   4   0      383.74      434.98      6.16 o
   0   4   0     4595.77     4726.38     58.00 o
   1   4   0      908.35     1037.00      6.20 o
   2   4   0      131.68      235.03     13.61 o
   3   4   0     1005.90      862.23     15.90 o
   4   4   0       17.08        0.76      1.33 o
   5   4   0     2909.56     2731.03     36.40 o
   6   4   0     1329.07     1264.36     27.52 o
   7   4   0      422.96      503.66     32.36 o
   8   4   0      223.94      254.19     12.39 o
   9   4   0      329.15      341.64     13.58 o
  10   4   0     1253.19     1257.23     33.87 o
  11   4   0     1413.02     1444.92     53.02 o
  12   4   0      523.00      557.16     59.92 o
  13   4   0       41.45       78.27     12.92 o
  14   4   0       63.84       34.58     23.87 o
 -11   5   0        9.64       13.05      8.36 o
 -10   5   0       55.21      100.50     13.01 o
  -9   5   0      351.53      349.21     40.88 o
  -8   5   0        5.20        5.53     15.42 o
  -7   5   0      216.50      240.31     14.18 o
  -6   5   0      413.86      426.96     66.96 o
  -5   5   0     1109.09     1083.19     31.61 o
  -4   5   0      194.55      136.57     20.14 o
  -3   5   0      843.76      766.78     16.48 o
  -2   5   0     2968.90     3042.22     59.43 o
  -1   5   0       34.88       64.59      5.46 o
   0   5   0     1920.97     1975.94     16.90 o
   1   5   0      111.04      165.58      9.41 o
   2   5   0     3187.94     2821.35     50.18 o
   3   5   0      276.27      377.74     12.65 o
   4   5   0     3978.35     4028.52     70.51 o
   5   5   0     5719.39     6253.46     86.42 o
   6   5   0     3784.11     4042.71     54.46 o
   7   5   0       69.78      103.13     11.40 o
   8   5   0      231.97      199.16     15.05 o
   9   5   0      183.31      203.07     10.48 o
  10   5   0      545.35      519.01     18.07 o
  11   5   0      167.05      177.86     12.43 o
  12   5   0       24.35       24.87      8.49 o
  13   5   0       32.51       42.06     22.76 o
  14   5   0       53.31       58.16     22.40 o
 -10   6   0       83.74       90.45     14.43 o
  -9   6   0       34.19       23.01     18.04 o
  -8   6   0      324.36      363.38     37.63 o
  -7   6   0      572.11      551.63     26.65 o
  -6   6   0        7.07        1.03     10.26 o
  -5   6   0       38.27       33.11     10.55 o
  -4   6   0        9.18       18.28      7.69 o
  -3   6   0      902.40      843.27     90.24 o
  -2   6   0     1069.70     1272.84     13.92 o
  -1   6   0     1408.55     1405.35     18.47 o
   0   6   0     2323.52     2057.71     76.33 o
   1   6   0     1619.89     1604.47     28.43 o
   2   6   0      357.96      379.31      7.90 o
   3   6   0        2.67        1.76      2.27 o
   4   6   0     3837.95     3676.22     68.68 o
   5   6   0     1186.39     1289.63     52.39 o
   6   6   0       88.86      117.75     15.68 o
   7   6   0      150.90      109.89     15.57 o
   8   6   0       74.64       94.89      3.95 o
   9   6   0       75.29       97.54      5.89 o
  10   6   0      255.34      291.78     13.65 o
  11   6   0      149.57      111.92      7.31 o
  12   6   0      202.86      194.42     20.62 o
  13   6   0       16.46       41.17      9.27 o
  14   6   0       43.25       65.84     26.97 o
  -9   7   0      118.57      148.07     51.84 o
  -8   7   0       81.51       77.41     10.90 o
  -7   7   0      258.45      232.92     53.50 o
  -6   7   0       47.51       45.07     11.95 o
  -5   7   0      539.87      553.06     37.96 o
  -4   7   0      574.82      644.50     27.81 o
  -3   7   0      434.79      440.37     32.54 o
  -2   7   0      157.32      155.40     11.03 o
  -1   7   0     1579.14     1446.87     32.02 o
   0   7   0     2203.59     2355.34     36.68 o
   1   7   0      723.56      862.52     14.33 o
   2   7   0      738.26      845.63     18.82 o
   3   7   0     2760.64     2706.74     49.66 o
   4   7   0       11.87        9.99      2.11 o
   5   7   0      433.90      487.76      7.16 o
   6   7   0     1801.09     1847.05     28.50 o
   7   7   0     1979.55     2008.30    105.11 o
   8   7   0      143.09      149.07      3.54 o
   9   7   0      159.61      160.23     29.44 o
  10   7   0     1329.92     1307.18     30.99 o
  11   7   0       19.99       14.54      4.09 o
  12   7   0        0.05        3.53      7.25 o
  13   7   0      185.95      156.46     11.38 o
  14   7   0      149.32      107.01      9.61 o
  -9   8   0        3.08       17.18     19.30 o
  -8   8   0        5.87        8.15      7.83 o
  -7   8   0        3.87       14.85     15.94 o
  -6   8   0       30.13       55.15      9.09 o
  -5   8   0       67.58       90.59     19.78 o
  -4   8   0       18.16        2.33      7.55 o
  -3   8   0      235.25      221.43     29.77 o
  -2   8   0      697.37      721.96     20.21 o
  -1   8   0      442.05      380.64     11.44 o
   0   8   0        0.06        3.03      3.16 o
   1   8   0     6155.48     6352.73     88.69 o
   2   8   0       60.92       52.06      9.37 o
   3   8   0       16.13       16.10      2.46 o
   4   8   0      531.63      598.14     17.30 o
   5   8   0      982.28      904.37     30.18 o
   6   8   0     1628.07     1601.81     28.03 o
   7   8   0        3.93       12.10      3.62 o
   8   8   0     1582.26     1527.41     28.76 o
   9   8   0      720.02      740.48     32.10 o
  10   8   0        9.79        0.74      2.16 o
  11   8   0      124.16      124.70     23.72 o
  12   8   0        4.97       13.22     13.10 o
  13   8   0      272.18      256.60     13.03 o
  14   8   0       52.30       57.03     11.03 o
  -8   9   0        6.40       37.84     13.30 o
  -7   9   0      235.77      260.92     17.86 o
  -6   9   0      157.31      209.58     50.69 o
  -5   9   0        6.52        7.81      7.26 o
  -4   9   0      176.40      150.26     14.02 o
  -3   9   0      382.63      389.18     49.11 o
  -2   9   0       44.64       40.84      7.38 o
  -1   9   0      167.62      198.83     10.95 o
   0   9   0      533.65      500.44     13.32 o
   1   9   0     1996.04     2124.91     30.55 o
   2   9   0       69.87       46.36     13.84 o
   3   9   0     1286.45     1306.24     47.70 o
   4   9   0      330.50      334.43     18.59 o
   5   9   0      352.90      374.76      7.67 o
   6   9   0       33.27       25.97      5.02 o
   7   9   0       69.93       65.78      5.46 o
   8   9   0       30.51       42.98      6.49 o
   9   9   0        7.75        1.70      4.43 o
  10   9   0        6.82        9.34      6.94 o
  11   9   0      458.19      509.29     21.69 o
  12   9   0       94.89       94.62     10.26 o
  13   9   0       45.62       50.07     21.73 o
  14   9   0       12.99        9.84     11.29 o
  -7  10   0       84.56       71.76     19.63 o
  -6  10   0       28.12       35.68      9.99 o
  -5  10   0      147.62      149.47     12.74 o
  -4  10   0      191.35      202.81     14.89 o
  -3  10   0       13.33        7.40      5.90 o
  -2  10   0        0.92        2.00      4.87 o
  -1  10   0       34.70       42.51     20.40 o
   0  10   0      116.46       77.09     19.63 o
   1  10   0      694.17      680.77     21.33 o
   2  10   0      655.76      720.89     10.61 o
   3  10   0     1390.15     1385.97     38.74 o
   4  10   0        1.39        0.30      2.48 o
   5  10   0        3.00        3.91      2.77 o
   6  10   0       30.20       20.63      4.39 o
   7  10   0       75.84       83.20     26.90 o
   8  10   0      376.78      410.16     10.60 o
   9  10   0       11.41       15.73      8.23 o
  10  10   0      145.58      181.52      9.30 o
  11  10   0      196.26      204.24     51.65 o
  12  10   0       94.92       71.28     17.52 o
  13  10   0      159.25      193.67     11.70 o
  -5  11   0      108.22      159.94     57.89 o
  -4  11   0       80.76      110.58     58.59 o
  -3  11   0       29.06       30.43      8.31 o
  -2  11   0       98.78       89.63     17.23 o
  -1  11   0       40.15       72.76     33.54 o
   0  11   0        6.59       20.04      5.61 o
   1  11   0      207.19      175.92     17.12 o
   2  11   0      413.07      452.49     19.81 o
   3  11   0      387.39      371.29     25.49 o
   4  11   0      152.06      139.51      8.45 o
   5  11   0       28.20       24.38      6.90 o
   6  11   0      450.18      477.61     10.11 o
   7  11   0     1384.14     1340.25     36.89 o
   8  11   0      111.81       99.15     13.47 o
   9  11   0      128.26      103.68      6.38 o
  10  11   0      333.47      314.62     14.48 o
  11  11   0        0.54        3.54      7.07 o
  12  11   0      482.23      500.24     19.35 o
  13  11   0      191.78      173.29     19.89 o
  -4  12   0       35.90       99.20     12.53 o
  -3  12   0      208.41      191.51     17.90 o
  -2  12   0      290.45      259.70     48.77 o
  -1  12   0        6.79        6.59      9.53 o
   0  12   0      108.43      118.25      8.39 o
   1  12   0      451.94      452.37     42.24 o
   2  12   0       80.18       74.75      5.92 o
   3  12   0       43.17       42.64      4.61 o
   4  12   0      753.28      768.13     21.21 o
   5  12   0      316.15      304.30      8.42 o
   6  12   0      100.83      119.33     11.66 o
   7  12   0      549.45      598.54     57.67 o
   8  12   0      692.68      696.87     18.67 o
   9  12   0       81.62       78.95      6.83 o
  10  12   0        1.18        5.75      5.70 o
  11  12   0       63.03       72.72     29.55 o
  12  12   0      202.63      201.13     11.83 o
  -3  13   0       25.80       24.04     28.70 o
  -2  13   0       22.02       38.35     16.05 o
  -1  13   0       72.85       88.55     14.06 o
   0  13   0       17.00       17.44     15.09 o
   1  13   0        1.82       12.39      6.45 o
   2  13   0       25.46       32.37     36.08 o
   3  13   0      316.91      403.94     15.87 o
   4  13   0      369.97      384.65     39.88 o
   5  13   0       75.35       64.00     19.11 o
   6  13   0      663.39      695.23     65.16 o
   7  13   0      385.44      349.79     32.36 o
   8  13   0        1.24        3.03      5.15 o
   9  13   0       17.11       28.03     17.34 o
  10  13   0       60.96       68.61      6.64 o
  11  13   0      225.11      247.88     49.29 o
  12  13   0       20.35        1.25     12.47 o
  -1  14   0       77.03       82.62     13.27 o
   0  14   0        0.68        7.18      8.63 o
   1  14   0       20.63       24.93     19.41 o
   2  14   0      208.24      215.07     13.41 o
   3  14   0      138.55      144.88     39.26 o
   4  14   0        8.36        6.33      7.08 o
   5  14   0      149.32      166.70     22.40 o
   6  14   0      368.42      397.37     13.51 o
   7  14   0       56.48       29.08      6.24 o
   8  14   0       47.70       78.79      9.15 o
   9  14   0      155.42      152.91     20.51 o
  10  14   0       47.87       37.79     10.15 o
   2  15   0       16.33        9.99      6.53 o
   3  15   0       40.75       35.57     10.33 o
   4  15   0      155.32      176.23     44.79 o
   5  15   0      137.19      187.27     41.84 o
   6  15   0       47.51       33.96      8.01 o
   7  15   0       92.79      100.65      6.41 o
   8  15   0      175.92      132.46      9.66 o
  -8 -15   1        0.16        2.54      4.89 o
  -7 -15   1       15.53       16.99     11.51 o
  -6 -15   1      214.28      167.35     14.02 o
  -5 -15   1       86.42       98.04     28.11 o
  -4 -15   1       11.05        4.00      6.30 o
  -3 -15   1      141.55      117.09     37.12 o
  -2 -15   1       59.92       58.81      8.67 o
 -10 -14   1       73.92       83.58     16.27 o
  -9 -14   1       19.33       14.05     14.94 o
  -8 -14   1      274.24      242.74     18.34 o
  -7 -14   1      133.02       98.97     13.95 o
  -6 -14   1      169.16      162.87     34.61 o
  -5 -14   1        6.07        9.61      6.11 o
  -4 -14   1      170.24      167.70     11.22 o
  -3 -14   1      121.90      123.57     10.30 o
  -2 -14   1       15.83       37.57      8.48 o
  -1 -14   1       34.73       67.74     12.47 o
   0 -14   1       50.66       36.13      7.01 o
   1 -14   1       49.79       36.85     33.57 o
 -11 -13   1       35.17       31.51      6.79 o
 -10 -13   1       32.61       47.91     14.20 o
  -9 -13   1      314.94      276.29     12.48 o
  -8 -13   1      409.50      450.19     19.55 o
  -7 -13   1       24.18       13.34     10.88 o
  -6 -13   1        0.37        1.84      4.61 o
  -5 -13   1      167.51      192.31     24.76 o
  -4 -13   1      264.81      321.94     14.46 o
  -3 -13   1        0.17        0.37      6.26 o
  -2 -13   1       85.94      114.90     21.66 o
  -1 -13   1      189.57      261.40     42.72 o
   0 -13   1      144.37      150.63      9.83 o
   1 -13   1        5.86        6.53      6.97 o
   2 -13   1       62.69      134.76     11.96 o
   3 -13   1       91.47       86.98     40.77 o
 -12 -12   1       42.44       64.27     12.32 o
 -11 -12   1       67.86       74.86     17.41 o
 -10 -12   1      143.77      165.65     12.62 o
  -9 -12   1      118.46      106.20     24.79 o
  -8 -12   1       19.32       18.37     12.62 o
  -7 -12   1      498.00      550.04     33.32 o
  -6 -12   1      600.43      533.56     15.91 o
  -5 -12   1      765.04      701.80     14.62 o
  -4 -12   1       58.88       54.38      6.12 o
  -3 -12   1      405.98      406.99     11.22 o
  -2 -12   1       76.25       79.88      7.88 o
  -1 -12   1      121.53      134.28     10.96 o
   0 -12   1       29.19       41.18      7.82 o
   1 -12   1       18.38       16.77      7.43 o
   2 -12   1       38.13       28.71     10.63 o
   3 -12   1        1.98       29.68     28.89 o
   4 -12   1       31.35        6.85     10.96 o
 -13 -11   1       63.06       55.12     11.22 o
 -12 -11   1      111.32       83.63      8.87 o
 -11 -11   1      335.51      357.82     42.54 o
 -10 -11   1      370.70      381.77     34.35 o
  -9 -11   1        0.11        0.23      5.38 o
  -8 -11   1      938.05      983.86     63.79 o
  -7 -11   1     2079.52     2023.06    117.88 o
  -6 -11   1     2167.86     2140.19     46.56 o
  -5 -11   1      388.43      368.72     15.53 o
  -4 -11   1      993.22      954.86     19.83 o
  -3 -11   1      256.97      263.76      5.49 o
  -2 -11   1        0.70        7.87      7.49 o
  -1 -11   1       70.67       66.23     21.29 o
   0 -11   1      267.18      291.72     13.88 o
   1 -11   1      289.38      283.08     14.87 o
   2 -11   1        0.60        6.63      6.90 o
   3 -11   1      128.89      130.67     13.56 o
   4 -11   1      159.99       94.24     23.06 o
   5 -11   1      132.21      184.94     14.95 o
 -13 -10   1        2.41        3.18      5.27 o
 -12 -10   1      894.99      901.29     29.06 o
 -11 -10   1      650.19      693.11     21.36 o
 -10 -10   1       62.56       66.15     18.26 o
  -9 -10   1      547.48      575.52     15.21 o
  -8 -10   1      571.72      555.71     43.57 o
  -7 -10   1      248.42      229.34      6.10 o
  -6 -10   1      186.84      173.01      6.38 o
  -5 -10   1      270.75      210.99      5.80 o
  -4 -10   1       62.76       57.24     14.91 o
  -3 -10   1      185.38      132.64     32.84 o
  -2 -10   1      645.38      703.94     49.55 o
  -1 -10   1      335.97      284.82     15.24 o
   0 -10   1       88.51       71.37      5.30 o
   1 -10   1       50.33       39.29      6.90 o
   2 -10   1      186.00      140.57     20.96 o
   3 -10   1      576.54      616.74     63.16 o
   4 -10   1      310.61      320.86     25.75 o
   5 -10   1       15.56        4.14      6.97 o
   7 -10   1      361.24      350.70     39.18 o
 -13  -9   1      102.30      143.47     37.93 o
 -12  -9   1      239.95      244.17     11.93 o
 -11  -9   1        2.87        9.33     12.36 o
 -10  -9   1        1.64        2.14      4.88 o
  -9  -9   1       86.63       88.92      6.07 o
  -8  -9   1      559.87      446.30     57.85 o
  -7  -9   1      404.17      404.29     24.39 o
  -6  -9   1      976.71     1013.44     24.02 o
  -5  -9   1      548.35      483.05     11.99 o
  -4  -9   1       55.18       46.39      3.70 o
  -3  -9   1      348.77      355.40      8.57 o
  -2  -9   1     2734.25     2691.68     55.19 o
  -1  -9   1        1.69        2.99      2.77 o
   0  -9   1        6.43        8.62      3.41 o
   1  -9   1      282.82      255.02     21.33 o
   2  -9   1      204.96      161.47      6.15 o
   3  -9   1      200.05      177.35     22.36 o
   4  -9   1       20.68       51.50     10.17 o
   5  -9   1      256.87      247.02     17.49 o
   6  -9   1      235.88      319.15     51.73 o
   7  -9   1       26.38       59.99     12.50 o
   8  -9   1       98.97      128.61     34.13 o
 -14  -8   1      140.90      126.47     29.41 o
 -13  -8   1       44.48       64.11      8.01 o
 -12  -8   1      117.17      109.48     25.16 o
 -11  -8   1      157.41      192.24     48.41 o
 -10  -8   1       60.49       66.15     12.21 o
  -9  -8   1        5.87        3.74      3.41 o
  -8  -8   1       36.96       14.92      3.83 o
  -7  -8   1       29.81       18.89      4.50 o
  -6  -8   1      540.85      521.47     10.69 o
  -5  -8   1      133.82      163.73      6.47 o
  -4  -8   1     1127.76     1057.07     42.61 o
  -3  -8   1     1949.26     2079.14     47.34 o
  -2  -8   1      372.59      388.63     25.49 o
  -1  -8   1      346.51      359.23     17.97 o
   0  -8   1       77.51       66.64      7.78 o
   1  -8   1      174.85      140.47      5.09 o
   2  -8   1      520.00      513.25     17.16 o
   3  -8   1      256.94      236.91     40.33 o
   4  -8   1      671.56      692.65     27.61 o
   5  -8   1      478.01      511.44     38.67 o
   6  -8   1      218.09      213.37     40.03 o
   7  -8   1       46.47       43.12      9.92 o
   8  -8   1      108.37       99.96     16.68 o
   9  -8   1        5.20        1.78      8.21 o
 -14  -7   1        3.54        1.77      6.16 o
 -13  -7   1      205.64      252.37     22.95 o
 -12  -7   1      255.50      274.44     21.77 o
 -11  -7   1      198.42      189.56     12.54 o
 -10  -7   1      400.55      354.30     10.16 o
  -9  -7   1        8.15       11.90      8.19 o
  -8  -7   1      225.56      200.48      7.60 o
  -7  -7   1      367.57      420.13     24.24 o
  -6  -7   1        0.05        1.91      3.06 o
  -5  -7   1      625.30      641.35     15.42 o
  -4  -7   1      108.02       90.64      3.99 o
  -3  -7   1     1615.52     1523.54     13.84 o
  -2  -7   1      280.85      294.89      8.96 o
  -1  -7   1     2217.77     2398.24     52.94 o
   0  -7   1     3815.13     3891.86     44.87 o
   1  -7   1      553.30      451.97     11.48 o
   2  -7   1        3.91        3.61      2.89 o
   3  -7   1     1152.10     1098.23     51.06 o
   4  -7   1      297.43      277.68     12.47 o
   5  -7   1        0.40        0.22      8.85 o
   6  -7   1        7.66        4.09      5.99 o
   7  -7   1       77.25       42.57     10.96 o
   8  -7   1      367.81      336.52     22.84 o
   9  -7   1      103.18      136.73     65.52 o
  10  -7   1      126.08      165.36     16.04 o
 -14  -6   1       15.17       19.41      8.62 o
 -13  -6   1      395.85      391.34     41.43 o
 -12  -6   1      408.91      421.90     21.40 o
 -11  -6   1       31.85       24.56      9.04 o
 -10  -6   1      597.16      622.26     11.74 o
  -9  -6   1      807.63      857.19     16.75 o
  -8  -6   1       27.69       22.51      4.06 o
  -7  -6   1      314.37      302.47      4.33 o
  -6  -6   1      110.88       69.49      7.49 o
  -5  -6   1     1030.60      993.99     13.18 o
  -4  -6   1     1236.02     1314.54     22.69 o
  -3  -6   1     2964.22     3009.74     56.74 o
  -2  -6   1     2253.09     2466.51     20.00 o
  -1  -6   1     3464.99     3454.41     39.85 o
   0  -6   1     1078.07     1365.46     29.24 o
   1  -6   1      133.34      176.05      7.90 o
   2  -6   1       31.10       12.12      2.88 o
   3  -6   1      244.86      206.47     20.40 o
   4  -6   1       15.72       23.28      6.16 o
   5  -6   1     1546.80     1555.23     66.45 o
   6  -6   1      385.30      393.76     43.94 o
   7  -6   1      268.02      283.38     44.75 o
   8  -6   1      118.73      143.27     32.36 o
   9  -6   1      291.47      315.94     17.55 o
  10  -6   1      284.26      289.24     60.99 o
 -14  -5   1       44.08       45.13     15.13 o
 -13  -5   1      831.46     1107.77     30.63 o
 -12  -5   1       11.46       22.21      8.49 o
 -11  -5   1      611.87      640.65     29.81 o
 -10  -5   1      907.21      811.95     33.68 o
  -9  -5   1        9.25        7.28      4.17 o
  -8  -5   1      899.75      892.17     64.49 o
  -7  -5   1      685.97      592.89     14.65 o
  -6  -5   1      333.13      359.76      5.68 o
  -5  -5   1      324.31      350.83     22.76 o
  -4  -5   1      352.03      409.32      7.56 o
  -3  -5   1     2447.84     2799.46     34.46 o
  -2  -5   1     3025.85     2660.01     47.70 o
  -1  -5   1     4417.28     4820.12     41.43 o
   0  -5   1      429.89      422.81      8.93 o
   1  -5   1      373.35      510.62      9.16 o
   2  -5   1      640.96      719.98     18.96 o
   3  -5   1      406.83      422.13     14.50 o
   4  -5   1      603.02      658.67     23.06 o
   5  -5   1     1387.02     1361.89     37.52 o
   6  -5   1      319.35      338.21     21.95 o
   7  -5   1      194.74      184.18     17.08 o
   8  -5   1      133.95      133.20     13.91 o
   9  -5   1      530.38      417.31     59.77 o
  10  -5   1       56.62       80.67     16.60 o
  11  -5   1       92.11      145.16     60.43 o
 -14  -4   1       35.48       41.79     11.48 o
 -13  -4   1      509.91      492.10     25.81 o
 -12  -4   1      230.01      235.60     22.54 o
 -11  -4   1      432.21      426.67     31.80 o
 -10  -4   1       26.26       27.91      5.68 o
  -9  -4   1      156.21      132.77      9.92 o
  -8  -4   1     1229.13     1200.29     21.22 o
  -7  -4   1      339.23      310.80      5.44 o
  -6  -4   1       81.50      102.76      5.59 o
  -5  -4   1     1987.45     2179.47     31.06 o
  -4  -4   1     4573.02     4699.14     69.49 o
  -3  -4   1     7381.44     8161.85    137.69 o
  -2  -4   1     6501.52     6738.96     66.96 o
  -1  -4   1      654.14      621.02     16.12 o
   0  -4   1     2852.30     2612.54     23.81 o
   1  -4   1      131.66      127.93     24.79 o
   2  -4   1      152.02      165.90     11.95 o
   3  -4   1        4.32        4.23      4.34 o
   4  -4   1     1444.40     1392.50     76.37 o
   5  -4   1       38.40       26.84      4.02 o
   6  -4   1      473.63      470.03     19.97 o
   7  -4   1     2634.19     2871.85     73.05 o
   8  -4   1      155.28      177.47     16.33 o
   9  -4   1       60.18       31.13     13.12 o
  10  -4   1       23.72       18.13     16.71 o
  11  -4   1      176.56      193.38     19.57 o
  12  -4   1       45.70       22.62      9.70 o
 -14  -3   1      337.42      340.58     42.13 o
 -13  -3   1       10.75       35.31     29.63 o
 -12  -3   1      394.01      396.01     23.80 o
 -11  -3   1      202.53      262.87     28.52 o
 -10  -3   1      900.35      932.07     24.24 o
  -9  -3   1     1257.98     1162.14     23.34 o
  -8  -3   1      268.91      235.99     19.52 o
  -7  -3   1      583.35      602.43     10.26 o
  -6  -3   1     1003.87      961.64     29.66 o
  -5  -3   1      624.37      678.69     11.68 o
  -4  -3   1     1507.33     1506.15     12.62 o
  -3  -3   1    25876.13    25955.34    363.88 o
  -2  -3   1    52080.54    55471.97   1112.45 o
  -1  -3   1     1029.04      579.29     28.85 o
   0  -3   1      134.75       90.60     15.09 o
   1  -3   1      118.06      143.00     10.75 o
   2  -3   1     1939.35     1608.78     38.48 o
   3  -3   1       13.16       21.87      9.96 o
   4  -3   1      289.48      327.31     21.92 o
   5  -3   1      432.12      333.09     16.41 o
   6  -3   1     1754.36     1600.11     39.11 o
   7  -3   1      709.47      790.81     34.53 o
   8  -3   1     1170.93     1311.27     69.80 o
   9  -3   1       48.03       47.39     17.23 o
  10  -3   1      366.60      365.66     23.45 o
  11  -3   1       77.77       67.26     11.95 o
  12  -3   1       58.77       73.48     53.94 o
 -14  -2   1      160.57      129.27     13.25 o
 -13  -2   1        7.23       14.93      9.85 o
 -12  -2   1      288.82      249.12     17.57 o
 -11  -2   1      655.55      680.03     28.49 o
 -10  -2   1      921.46     1075.96     81.24 o
  -9  -2   1       43.79       28.75     21.99 o
  -8  -2   1     1668.77     1893.14    172.93 o
  -7  -2   1       59.29       71.95      4.65 o
  -6  -2   1      725.00      697.26     16.70 o
  -5  -2   1      322.82      323.04      5.03 o
  -4  -2   1      210.15      187.82     10.70 o
  -3  -2   1     1788.60     2042.01     45.23 o
  -2  -2   1     8477.92     9907.22    129.76 o
  -1  -2   1      529.23      481.69      4.82 o
   0  -2   1      113.98       22.72     11.79 o
   1  -2   1      168.94      190.75      4.46 o
   2  -2   1      684.27      587.85     36.47 o
   3  -2   1      120.87      142.49      4.54 o
   4  -2   1     2428.22     2400.55     50.84 o
   5  -2   1      407.18      336.49     62.50 o
   6  -2   1       23.32        5.29      4.28 o
   7  -2   1        0.79        4.13      8.22 o
   8  -2   1     2740.18     2914.64     72.25 o
   9  -2   1       98.97       96.16     11.86 o
  10  -2   1       48.61       52.07     10.66 o
  11  -2   1        3.30       15.98     14.79 o
  12  -2   1       67.52      104.18     11.61 o
  13  -2   1        5.59        9.19      8.65 o
 -13  -1   1       82.31       79.46     24.09 o
 -12  -1   1       45.23       81.35     14.07 o
 -11  -1   1      130.55      158.57     48.04 o
 -10  -1   1      410.73      383.79     29.29 o
  -9  -1   1       41.19       16.89      8.23 o
  -8  -1   1      376.33      326.57     29.15 o
  -7  -1   1      283.23      266.39     29.74 o
  -6  -1   1      826.52      730.19     19.11 o
  -5  -1   1       54.62       46.36      2.85 o
  -4  -1   1      667.53      642.46     14.50 o
  -3  -1   1     1436.37     1560.22     57.32 o
  -2  -1   1     4179.52     4005.21     72.86 o
  -1  -1   1       10.93        5.31      1.40 o
   1  -1   1     2905.08     3910.15     82.94 o
   2  -1   1     1245.25      809.39     72.64 o
   3  -1   1     5549.12     5520.09    123.53 o
   4  -1   1     4334.45     4092.34     43.75 o
   5  -1   1        3.31        5.50     10.14 o
   6  -1   1     2088.57     2223.29     48.70 o
   7  -1   1     4340.37     4231.63     80.50 o
   8  -1   1     1824.30     1973.66    116.99 o
   9  -1   1       64.04       62.12     11.78 o
  10  -1   1      389.70      411.14     44.27 o
  11  -1   1        5.80       19.13      7.53 o
  12  -1   1      301.42      339.89     26.90 o
  13  -1   1        1.59        0.00      8.62 o
 -13   0   1       66.79       33.34     14.19 o
 -12   0   1      121.16       60.60     33.83 o
 -11   0   1       84.13       59.62     16.97 o
 -10   0   1       61.18       39.74      9.67 o
  -9   0   1      776.34      833.32     31.74 o
  -8   0   1      139.28      184.23     35.12 o
  -7   0   1       10.38        8.12      4.01 o
  -6   0   1     1804.65     1796.60     28.87 o
  -5   0   1     2647.21     2078.24     41.45 o
  -4   0   1       62.06       53.53      5.87 o
  -3   0   1      511.97      535.70     15.13 o
  -2   0   1      137.23      298.11     10.33 o
   2   0   1     1678.27     1919.04      2.38 o
   3   0   1     1911.23     2322.39     60.29 o
   4   0   1      369.66      313.40     22.98 o
   5   0   1       27.89       14.39      6.32 o
   6   0   1     2647.92     2383.94     50.24 o
   7   0   1     1978.88     2181.51     80.10 o
   8   0   1      717.32      788.57     43.46 o
   9   0   1     1253.84     1268.24     70.80 o
  10   0   1      273.37      321.83     54.46 o
  11   0   1      175.34      164.73     53.28 o
  12   0   1       21.89       50.10     15.57 o
  13   0   1      121.67      149.07     15.04 o
 -13   1   1       54.31       86.68     27.97 o
 -12   1   1       42.76       34.47     32.25 o
 -11   1   1       31.66       50.72     20.48 o
 -10   1   1      407.75      385.35     22.84 o
  -9   1   1     1163.09     1219.45    104.63 o
  -8   1   1       51.66      106.14     32.32 o
  -7   1   1     1247.47     1208.81     38.96 o
  -6   1   1       58.36       38.28      5.39 o
  -5   1   1      158.43      193.88     12.47 o
  -4   1   1      134.23      148.15      5.94 o
  -3   1   1      897.66      788.33     29.70 o
  -2   1   1    11700.58    12094.14    139.65 o
  -1   1   1      277.38     1054.15     13.21 o
   2   1   1    10681.60    11312.51     95.30 o
   3   1   1     1300.70     1558.41     59.64 o
   4   1   1       53.37       64.09     17.08 o
   5   1   1      255.71      328.62     11.56 o
   6   1   1     1415.68     1313.82     47.52 o
   7   1   1      459.44      484.65      7.32 o
   8   1   1     2654.24     2708.90    131.23 o
   9   1   1      911.74      998.89     37.25 o
  10   1   1       89.06      156.71     40.03 o
  11   1   1      637.86      712.62     24.03 o
  12   1   1       36.20       22.09     22.21 o
  13   1   1      190.76      234.37     21.84 o
  14   1   1       14.90       37.54     16.53 o
 -12   2   1       23.80       40.39      8.29 o
 -11   2   1      165.30      120.84     20.88 o
 -10   2   1        0.49        0.65     10.07 o
  -9   2   1      141.14      152.74     32.69 o
  -8   2   1      527.97      493.18     30.62 o
  -7   2   1      396.55      370.80     26.31 o
  -6   2   1       84.53       47.13      5.85 o
  -5   2   1     1336.85     1417.05     39.00 o
  -4   2   1     2496.53     2303.58    102.16 o
  -3   2   1      202.99      275.19     30.59 o
  -2   2   1    13065.35    14488.69    323.79 o
  -1   2   1    22235.89    26738.08    189.53 o
   0   2   1     3578.95     2573.99     81.13 o
   1   2   1       16.66      183.04     36.99 o
   2   2   1      300.83      354.17      2.58 o
   3   2   1     2369.45     2473.32     30.70 o
   4   2   1     5603.41     5610.15    103.96 o
   5   2   1     1317.11     1328.21     12.68 o
   6   2   1     1236.61     1075.26     22.73 o
   7   2   1        5.11        4.61      4.45 o
   8   2   1      696.91      682.96     49.81 o
   9   2   1      188.89      254.01     15.04 o
  11   2   1      820.75      908.36     31.04 o
  12   2   1       19.23       25.56     19.59 o
  13   2   1       25.36       38.28      8.97 o
  14   2   1       41.43       62.28     56.89 o
 -12   3   1      207.00      212.11     47.08 o
 -11   3   1        0.71        0.44     16.97 o
 -10   3   1       68.93       75.81     36.12 o
  -9   3   1      443.04      406.78     24.61 o
  -8   3   1      369.64      459.04     21.45 o
  -7   3   1       53.85       57.43      7.93 o
  -6   3   1      311.94      314.78     47.15 o
  -5   3   1     1072.94     1013.67     50.03 o
  -4   3   1      313.27      371.46     22.03 o
  -3   3   1       29.97       19.52      3.87 o
  -2   3   1      380.42      298.15      8.45 o
  -1   3   1      203.33      167.97      9.62 o
   0   3   1     2972.19     3220.86     26.84 o
   1   3   1      377.24      317.06      2.47 o
   2   3   1      790.61      663.11     19.82 o
   3   3   1        8.87        4.27      2.69 o
   4   3   1     1378.16     1238.25     20.91 o
   5   3   1      284.21      238.03     13.43 o
   6   3   1        4.28       17.58      4.57 o
   7   3   1      254.14      210.01     14.79 o
   8   3   1     1287.79     1273.41     50.69 o
   9   3   1      218.51      225.96      8.11 o
  10   3   1      750.34      812.09     27.26 o
  11   3   1      130.37      144.82     13.88 o
  12   3   1       71.70       64.25     11.68 o
  13   3   1       19.74       16.30     10.48 o
  14   3   1      161.27      206.76     18.31 o
 -11   4   1       87.75       98.75     13.44 o
 -10   4   1       47.08       15.47     12.54 o
  -9   4   1      132.02      140.99     14.46 o
  -8   4   1       12.41       29.22     13.36 o
  -7   4   1      416.69      393.90     67.30 o
  -6   4   1      323.30      356.66     18.00 o
  -5   4   1      522.28      417.88     33.39 o
  -4   4   1      626.28      569.78     13.61 o
  -3   4   1      694.06      879.05     18.05 o
  -2   4   1     2082.07     2225.75     43.93 o
  -1   4   1       10.63       29.71      3.84 o
   0   4   1       12.22       12.30      2.07 o
   1   4   1     9890.29    10339.84    127.11 o
   2   4   1      934.91     1014.85     17.30 o
   3   4   1      466.81      413.51     17.78 o
   4   4   1      191.06      142.05      3.84 o
   5   4   1     3029.09     2957.55     57.70 o
   6   4   1      617.51      638.12     29.48 o
   7   4   1     2470.80     2625.66     58.48 o
   8   4   1      871.35      829.71     22.55 o
   9   4   1      629.07      584.69     59.55 o
  10   4   1      308.93      279.80     53.17 o
  11   4   1      403.54      524.66     23.06 o
  13   4   1      444.09      385.56     53.53 o
  14   4   1        3.57        1.11     11.44 o
 -11   5   1      176.58      161.68     38.00 o
 -10   5   1       56.42       48.53     11.16 o
  -9   5   1       17.14        0.52     11.21 o
  -8   5   1      427.97      452.56    100.61 o
  -7   5   1      521.75      557.82     27.22 o
  -6   5   1        0.83        0.07     10.99 o
  -5   5   1      333.92      319.17     11.97 o
  -4   5   1      225.68      179.61     10.30 o
  -3   5   1      382.58      389.14     15.53 o
  -2   5   1     1411.75     1630.45     36.16 o
  -1   5   1      516.59      520.30     14.09 o
   0   5   1      404.71      379.90     17.30 o
   1   5   1     2136.73     2139.78     18.95 o
   2   5   1      748.23      568.46     17.20 o
   3   5   1      172.70      195.70      9.57 o
   4   5   1      557.40      657.93     18.93 o
   5   5   1     2550.68     2485.27     32.00 o
   6   5   1       50.58       45.29      6.09 o
   7   5   1     1559.91     1528.44     29.60 o
   8   5   1     1952.50     1775.48    108.80 o
   9   5   1      303.43      334.83     24.31 o
  10   5   1       74.55       61.92      8.90 o
  11   5   1      799.47      850.74     45.90 o
  12   5   1      470.92      546.33     39.44 o
  13   5   1      545.09      550.11     53.98 o
  14   5   1        0.56       11.73     11.33 o
  15   5   1        1.69        7.90     11.28 o
 -10   6   1       28.49       28.57     13.22 o
  -9   6   1      525.04      522.82     38.67 o
  -8   6   1      523.87      492.27     24.02 o
  -7   6   1      282.97      268.10     33.57 o
  -6   6   1      277.52      297.74     15.82 o
  -4   6   1       16.87        1.77      7.38 o
  -3   6   1        3.29        1.03      5.64 o
  -2   6   1        5.54       11.17      4.64 o
  -1   6   1     1754.86     1888.78     24.99 o
   0   6   1      304.19      296.27      2.25 o
   1   6   1      397.37      452.43     17.38 o
   2   6   1      947.64      995.12     14.54 o
   3   6   1     4030.98     3882.92     41.20 o
   4   6   1      275.28      234.40     12.91 o
   5   6   1       82.43       98.07     15.57 o
   6   6   1     1557.01     1683.56     31.32 o
   7   6   1     2044.49     2097.28     47.15 o
   8   6   1      684.77      818.52     22.38 o
   9   6   1     1034.95     1137.29     25.70 o
  10   6   1     1073.48     1075.70     81.21 o
  11   6   1       46.79       53.06      9.30 o
  12   6   1        1.14        0.37      6.97 o
  13   6   1       69.76       65.83      9.19 o
  14   6   1        6.36        2.44     13.21 o
  15   6   1        4.74        8.83     10.41 o
  -9   7   1      235.39      219.34     17.58 o
  -8   7   1       39.57       34.46     12.50 o
  -7   7   1       68.63       64.70     12.20 o
  -6   7   1       32.77       44.72     11.73 o
  -5   7   1      246.41      259.73     13.91 o
  -3   7   1      554.72      590.90     48.92 o
  -2   7   1       32.81       40.41      6.57 o
  -1   7   1     1180.06     1259.29     17.35 o
   0   7   1      291.66      375.31     20.07 o
   1   7   1     1706.76     1654.32     15.93 o
   2   7   1      297.33      266.74      5.28 o
   3   7   1      201.95      237.31     16.01 o
   4   7   1      539.18      526.88      8.74 o
   5   7   1      500.46      487.31     33.13 o
   6   7   1      805.53      763.82     12.06 o
   7   7   1      342.12      315.65      8.30 o
   8   7   1      404.92      352.02     26.86 o
   9   7   1     1445.64     1381.27     75.67 o
  10   7   1       14.89       17.80     10.92 o
  11   7   1      385.24      396.55     12.17 o
  12   7   1      157.61      203.70     47.78 o
  13   7   1      419.47      466.40     17.31 o
  14   7   1       46.41       23.08      7.78 o
  -8   8   1      154.10      141.16     19.85 o
  -7   8   1      253.24      185.57     16.20 o
  -6   8   1      167.48      161.87     16.58 o
  -5   8   1        0.95       14.61     16.16 o
  -4   8   1      521.09      487.54     30.00 o
  -3   8   1      437.98      463.23     20.27 o
  -2   8   1       69.58       56.97      4.50 o
  -1   8   1      808.81      736.54     14.86 o
   0   8   1     1052.63     1032.34     71.91 o
   1   8   1     1915.21     2026.25     67.33 o
   2   8   1        0.50        1.73      1.57 o
   3   8   1      385.16      326.17     16.38 o
   4   8   1     1296.15     1252.48     29.81 o
   5   8   1     1173.56     1109.91     20.05 o
   6   8   1      113.30      103.09      5.13 o
   7   8   1      386.40      369.95     21.58 o
   8   8   1      529.42      544.33     68.03 o
   9   8   1      833.56      927.47     32.54 o
  10   8   1      344.07      341.65      9.56 o
  11   8   1      311.07      256.64     33.39 o
  12   8   1       37.09       38.10     10.00 o
  13   8   1      151.41      157.87     11.46 o
  14   8   1       16.82       11.69     12.80 o
  -7   9   1        4.39       34.02     18.59 o
  -6   9   1       87.84       81.41     15.13 o
  -4   9   1      169.57      162.21     21.36 o
  -3   9   1       75.41       93.02     24.17 o
  -2   9   1      971.66      969.84     21.11 o
  -1   9   1     1492.77     1438.87     29.79 o
   0   9   1      517.78      570.34     67.66 o
   1   9   1       30.80       41.25     12.40 o
   2   9   1      294.16      320.99     21.33 o
   3   9   1      705.13      640.20     21.40 o
   4   9   1      295.69      297.47     10.77 o
   5   9   1        0.78        1.41      1.77 o
   6   9   1     1432.25     1574.23     25.49 o
   7   9   1      185.62      193.19     14.68 o
   8   9   1       76.80       91.16      7.71 o
   9   9   1      168.90      169.55      4.61 o
  10   9   1      115.02      106.25      8.93 o
  11   9   1      291.80      289.42     22.25 o
  12   9   1       86.10       65.45      8.01 o
  13   9   1       13.41       13.65      6.22 o
  14   9   1      262.94      219.80     14.27 o
  -6  10   1      200.62      206.56     17.03 o
  -5  10   1      193.56      165.96     16.77 o
  -4  10   1        1.53       19.60     18.89 o
  -3  10   1      100.17       98.89      9.52 o
  -2  10   1       45.79       88.46     20.55 o
  -1  10   1        2.37        0.15      6.45 o
   0  10   1      144.95      115.63      7.53 o
   1  10   1      294.51      214.06      8.93 o
   2  10   1      977.97      977.22     22.72 o
   3  10   1      240.37      289.58      7.42 o
   4  10   1       25.16       25.52      3.91 o
   5  10   1       92.55       82.13      4.37 o
   6  10   1      394.90      468.39     12.40 o
   7  10   1      600.97      562.56     19.44 o
   8  10   1       39.90       29.97      4.08 o
   9  10   1       57.39       57.93      8.89 o
  10  10   1      261.19      178.23     10.70 o
  11  10   1       15.82        4.78      5.71 o
  12  10   1      392.22      418.25     15.96 o
  13  10   1      117.37      132.21     48.52 o
  14  10   1      121.27      117.84     14.68 o
  -5  11   1       21.72       23.69     25.38 o
  -4  11   1       71.01      121.73     35.57 o
  -3  11   1       45.96       47.98     36.60 o
  -2  11   1       11.20       19.40      6.71 o
  -1  11   1        5.35        7.23      6.55 o
   0  11   1       66.91       98.80      8.04 o
   1  11   1      411.38      393.77     15.49 o
   2  11   1       56.71       60.36      5.17 o
   3  11   1       15.53        7.33     11.25 o
   4  11   1      131.96      113.57     10.11 o
   5  11   1      519.85      546.20     11.32 o
   6  11   1       91.68      109.32      8.47 o
   7  11   1      193.98      179.07      8.63 o
   8  11   1      655.24      635.92     41.65 o
   9  11   1      126.39      149.94     11.77 o
  10  11   1       30.92       34.82      6.28 o
  11  11   1      292.43      330.21     28.56 o
  12  11   1       85.83      144.06     14.22 o
  13  11   1        0.71        7.00      8.10 o
  -4  12   1      229.99      211.69     57.00 o
  -3  12   1       65.28       58.01     10.11 o
  -2  12   1        0.82        6.41      7.44 o
  -1  12   1        2.12        8.08      9.22 o
   0  12   1        9.25        1.11     12.54 o
   1  12   1      109.18       58.60      8.12 o
   2  12   1      178.67      144.52     14.61 o
   3  12   1       72.22       79.95     11.40 o
   4  12   1      293.17      297.90     54.31 o
   5  12   1      140.04       99.92     20.81 o
   6  12   1       26.44       21.03      4.94 o
   7  12   1     1080.99     1138.93     75.89 o
   8  12   1      243.13      213.82     12.80 o
   9  12   1       17.82       10.87      4.87 o
  10  12   1      566.56      622.85     19.68 o
  11  12   1      224.03      248.06     26.86 o
  12  12   1        0.05       13.85     13.54 o
  13  12   1       76.56       68.91     20.77 o
  -2  13   1      284.20      287.12     21.80 o
  -1  13   1        4.91       23.23     25.46 o
   0  13   1        5.14        0.66      6.57 o
   1  13   1      167.62      162.69     39.92 o
   2  13   1      243.81      238.11     45.45 o
   3  13   1        3.16       13.00      6.45 o
   4  13   1       95.28       90.29     21.18 o
   5  13   1     1158.35     1202.43    100.83 o
   6  13   1     1636.24     1720.26     46.52 o
   7  13   1      273.28      286.65     38.22 o
   8  13   1      100.63      110.53      7.89 o
   9  13   1      163.75      193.26     10.16 o
  10  13   1      319.93      286.52     13.19 o
  11  13   1       27.34       51.26      7.94 o
  12  13   1       78.24       83.06     16.31 o
  -1  14   1       87.99      126.95     17.90 o
   0  14   1       59.97       47.59     19.04 o
   1  14   1       62.46       56.70      7.88 o
   2  14   1      104.55      119.72      9.13 o
   3  14   1      105.99      102.69     31.73 o
   4  14   1      441.45      438.97     23.69 o
   5  14   1      121.89      126.66     17.08 o
   6  14   1       12.17       27.97     11.58 o
   7  14   1       46.09       58.18     34.13 o
   8  14   1       36.20       39.84      6.94 o
   9  14   1        0.86        2.66      3.68 o
  10  14   1       15.79       28.33      5.22 o
  11  14   1       83.77       66.19      7.93 o
   2  15   1        2.09        0.74      6.20 o
   3  15   1       55.60       68.87      7.87 o
   4  15   1        8.82       15.69     20.77 o
   5  15   1       22.88       10.18      7.96 o
   6  15   1      123.04      120.36     11.00 o
   7  15   1      144.85      179.04     59.92 o
   8  15   1       77.88       83.89      9.90 o
   9  15   1       26.39       20.18     18.85 o
  -6 -15   2      110.01      119.84     19.19 o
  -5 -15   2      121.63      139.94     11.24 o
  -4 -15   2       66.81       58.84      9.91 o
  -3 -15   2       55.73       39.17      9.69 o
  -9 -14   2       10.04       12.91      9.56 o
  -8 -14   2      103.09       96.60     12.28 o
  -7 -14   2       29.93       33.39      6.56 o
  -6 -14   2       45.42       45.59      9.04 o
  -5 -14   2      390.41      341.88     10.62 o
  -4 -14   2       84.85       70.67      7.32 o
  -3 -14   2       80.80       98.37     26.53 o
  -2 -14   2      129.66       94.30     30.73 o
  -1 -14   2      142.95      146.93     15.50 o
   0 -14   2       22.06       17.44     10.99 o
 -10 -13   2      216.36      237.28     40.81 o
  -9 -13   2       38.62       25.18      6.15 o
  -8 -13   2        4.29        2.77      4.19 o
  -7 -13   2      159.89      159.55     10.40 o
  -6 -13   2      165.44      174.07      9.59 o
  -5 -13   2      309.88      278.55     15.42 o
  -4 -13   2      174.33      196.39      9.04 o
  -3 -13   2      353.69      322.28     12.61 o
  -2 -13   2       87.44       64.53     13.95 o
  -1 -13   2       32.12       39.86      8.71 o
   0 -13   2       17.96       10.20     10.70 o
   1 -13   2      127.33       92.56     12.18 o
   2 -13   2      179.35      219.28     40.40 o
 -11 -12   2      102.22       94.52     10.18 o
 -10 -12   2       64.96       55.12      9.74 o
  -9 -12   2       99.43       87.50      6.98 o
  -8 -12   2      498.70      489.96     17.45 o
  -7 -12   2      496.74      516.57     14.37 o
  -6 -12   2       91.71       99.41     10.00 o
  -5 -12   2       22.42       18.95      5.07 o
  -4 -12   2      757.70      797.48     18.40 o
  -3 -12   2      360.56      334.14     27.41 o
  -2 -12   2       10.97        3.54      2.58 o
  -1 -12   2       51.68       50.55     13.50 o
   0 -12   2      149.09      164.50     19.15 o
   1 -12   2      199.11      180.06     32.76 o
   2 -12   2      115.39      109.03     12.91 o
   3 -12   2       43.82       94.47     20.99 o
   4 -12   2      139.58      196.23     22.58 o
 -12 -11   2      139.97       94.45     11.58 o
 -11 -11   2       43.45       37.41      8.04 o
 -10 -11   2       14.47       15.03      9.15 o
  -9 -11   2      164.11      155.83      9.53 o
  -8 -11   2      676.04      621.32     44.86 o
  -7 -11   2      137.84      108.73     19.78 o
  -6 -11   2       35.80       22.87      6.09 o
  -5 -11   2     1490.73     1516.23     38.22 o
  -4 -11   2     1017.57     1054.15     20.99 o
  -3 -11   2      203.03      174.00      5.95 o
  -2 -11   2      328.55      411.41     58.92 o
  -1 -11   2       75.89       72.62     26.38 o
   0 -11   2       10.14        9.55      5.33 o
   1 -11   2       39.98       69.15     10.12 o
   2 -11   2       12.85        6.71      4.99 o
   3 -11   2        5.56       10.49      7.83 o
   4 -11   2        0.58        0.96      7.14 o
   5 -11   2       67.01       60.38     10.15 o
   6 -11   2      224.27      198.24     20.43 o
 -13 -10   2       73.13       63.31     10.26 o
 -12 -10   2       14.15       19.78      8.78 o
 -11 -10   2       54.75       63.44      6.00 o
 -10 -10   2      134.29      124.07      9.59 o
  -9 -10   2      336.60      381.48     59.58 o
  -8 -10   2       11.82       16.81      5.33 o
  -7 -10   2      579.52      533.01     75.41 o
  -6 -10   2      427.05      430.35     11.86 o
  -5 -10   2      730.88      748.26     14.91 o
  -4 -10   2     1279.00     1296.34     18.62 o
  -3 -10   2      119.73      115.19      3.04 o
  -2 -10   2      445.76      461.28     11.03 o
  -1 -10   2        1.24        6.15      3.87 o
   0 -10   2      272.28      340.69     23.17 o
   1 -10   2     1016.33     1151.83     37.93 o
   2 -10   2      201.02      275.65     12.37 o
   3 -10   2        2.59       11.36      9.52 o
   4 -10   2       25.29       26.03     23.65 o
   5 -10   2      570.20      565.02     33.65 o
   6 -10   2       81.43      107.60     34.87 o
   7 -10   2        4.57       38.41     36.64 o
 -13  -9   2       61.99       48.48      8.71 o
 -12  -9   2      188.29      190.54     22.03 o
 -11  -9   2      722.59      733.13     24.90 o
 -10  -9   2       70.21       50.87      7.67 o
  -9  -9   2      321.84      288.63     18.59 o
  -8  -9   2     1039.88     1060.88     42.98 o
  -7  -9   2      919.59     1000.50     55.97 o
  -6  -9   2      424.34      440.34      7.95 o
  -5  -9   2       95.99       90.93      4.53 o
  -4  -9   2      310.47      317.52      6.57 o
  -3  -9   2       79.49       80.36      5.90 o
  -2  -9   2      171.83      168.63      3.87 o
  -1  -9   2      504.15      532.31     12.57 o
   0  -9   2      369.81      335.26     30.11 o
   1  -9   2      209.70      243.68     18.15 o
   2  -9   2        9.48       21.69     11.14 o
   3  -9   2      510.23      453.43     21.76 o
   4  -9   2      356.61      285.18     52.76 o
   5  -9   2      386.43      470.68     57.08 o
   6  -9   2        0.80       23.32     14.68 o
   7  -9   2       83.69      128.90     40.81 o
   8  -9   2      109.73       83.96     21.51 o
 -13  -8   2       82.24       80.78     15.05 o
 -12  -8   2      504.50      438.27     16.56 o
 -11  -8   2       28.13       42.27     14.20 o
 -10  -8   2      160.91      149.53     10.38 o
  -9  -8   2       54.57       54.07     12.14 o
  -8  -8   2      130.56       96.54      5.94 o
  -7  -8   2        9.67       16.70     11.44 o
  -6  -8   2      115.61       91.99     39.77 o
  -5  -8   2      928.77      963.57     37.08 o
  -4  -8   2      938.48      990.94     14.50 o
  -3  -8   2        8.55       12.03      1.75 o
  -2  -8   2      150.08      145.99     10.63 o
  -1  -8   2       62.21       70.28     13.17 o
   0  -8   2      107.95       78.12      9.59 o
   1  -8   2      160.47      111.13      6.83 o
   2  -8   2      803.50      796.11     19.92 o
   3  -8   2      924.48      934.66     87.37 o
   4  -8   2      578.39      633.22     22.80 o
   5  -8   2       44.93       53.97      7.68 o
   6  -8   2      128.98      102.31      9.41 o
   7  -8   2      198.98      241.19     16.70 o
   8  -8   2       15.27       45.64     12.99 o
   9  -8   2      102.19      144.97     12.87 o
 -13  -7   2      225.24      284.71     24.61 o
 -12  -7   2      149.66      179.76     11.90 o
 -11  -7   2       19.62        4.77      5.70 o
 -10  -7   2       13.86        8.69      6.46 o
  -9  -7   2       47.36       34.93      5.46 o
  -8  -7   2       59.31       63.65     11.92 o
  -7  -7   2       76.00       73.57      4.57 o
  -6  -7   2      465.14      463.84     11.27 o
  -5  -7   2     6828.50     6901.57    230.19 o
  -4  -7   2     1597.47     1672.47     25.38 o
  -3  -7   2      411.63      364.27     12.95 o
  -2  -7   2     1088.49      899.07     11.03 o
  -1  -7   2      822.47     1016.17     29.59 o
   0  -7   2      337.87      375.75      8.81 o
   1  -7   2        4.88       14.58      9.45 o
   2  -7   2     1300.33     1259.69     19.36 o
   3  -7   2        0.59        5.76      3.08 o
   4  -7   2      141.53      125.64     15.05 o
   5  -7   2      801.52      838.70     49.70 o
   6  -7   2      295.91      394.16     40.84 o
   7  -7   2      232.20      192.68     26.93 o
   8  -7   2        5.72       22.60     12.47 o
   9  -7   2       46.09       19.86     15.16 o
  10  -7   2       41.85       60.76     11.20 o
 -14  -6   2       86.92       94.83     38.55 o
 -13  -6   2       25.56        3.52      7.46 o
 -12  -6   2       28.38       26.24     23.91 o
 -11  -6   2      141.93      189.45     18.12 o
 -10  -6   2     1084.48     1091.28     78.73 o
  -9  -6   2      550.80      582.38     34.64 o
  -8  -6   2        8.89       12.93      3.76 o
  -7  -6   2     1059.25     1052.71     22.14 o
  -6  -6   2       10.10       11.08      2.80 o
  -5  -6   2     3302.64     3308.03     76.59 o
  -4  -6   2     7859.35     8281.02     85.18 o
  -3  -6   2     2284.51     2578.82     33.08 o
  -2  -6   2      244.10      324.75     17.30 o
  -1  -6   2       59.18       64.88      4.26 o
   0  -6   2     2149.75     2080.50     36.95 o
   1  -6   2     1247.02     1341.27     15.60 o
   2  -6   2      287.85      314.67     20.70 o
   3  -6   2      929.65      911.47     28.74 o
   4  -6   2      603.88      701.81     45.01 o
   5  -6   2      785.74      757.48     32.10 o
   6  -6   2      716.75      747.92     22.92 o
   7  -6   2      375.70      370.05     22.99 o
   8  -6   2       73.41       67.15     18.26 o
   9  -6   2      282.64      280.76     22.99 o
  10  -6   2       18.66       47.04     47.96 o
 -14  -5   2       92.86       86.74     11.04 o
 -13  -5   2       27.72       54.84     11.84 o
 -12  -5   2       59.71      118.43     33.50 o
 -11  -5   2      457.48      440.79     35.42 o
 -10  -5   2       46.32       39.61     17.56 o
  -9  -5   2      299.52      318.69     25.75 o
  -8  -5   2      539.99      536.69     57.81 o
  -7  -5   2      277.30      249.42      5.45 o
  -6  -5   2       17.11       13.64      3.20 o
  -5  -5   2      450.46      523.45     13.06 o
  -4  -5   2    16411.54    17629.19    378.76 o
  -3  -5   2      522.99      476.85     17.73 o
  -2  -5   2     6260.09     6706.73     88.03 o
  -1  -5   2     6038.31     5665.06    116.16 o
   0  -5   2      310.37      486.63      9.00 o
   1  -5   2     1539.24     1433.02     19.48 o
   2  -5   2       37.36       24.88      9.26 o
   3  -5   2      448.26      380.39     16.93 o
   4  -5   2      114.41       88.16     15.57 o
   5  -5   2       58.80       72.81      4.69 o
   6  -5   2     1008.06     1077.82     52.72 o
   7  -5   2        2.37        9.46      9.62 o
   8  -5   2       20.43       21.31      8.10 o
   9  -5   2        0.19        4.46     10.49 o
  10  -5   2      357.10      420.46     24.34 o
  11  -5   2      214.81      187.60     20.18 o
 -13  -4   2       28.28       34.61     14.09 o
 -12  -4   2      280.04      254.02     32.06 o
 -11  -4   2      158.75      149.35     38.33 o
 -10  -4   2     1346.37     1291.75     25.51 o
  -9  -4   2     2363.75     2459.92    159.20 o
  -8  -4   2        2.50        7.79      2.74 o
  -7  -4   2      268.88      250.80     10.22 o
  -6  -4   2      495.50      457.62      8.71 o
  -5  -4   2       81.12       38.92      3.73 o
  -4  -4   2     1253.68     1305.59     16.68 o
  -3  -4   2     1462.20     1374.18     47.06 o
  -2  -4   2    16271.12    17211.58    287.52 o
  -1  -4   2      370.31      316.93      9.88 o
   0  -4   2      675.31      742.86      8.26 o
   1  -4   2      214.07      198.13     15.39 o
   2  -4   2      332.87      369.61     16.68 o
   3  -4   2        1.41        1.18      5.16 o
   4  -4   2      219.90      189.28      4.44 o
   5  -4   2     2260.03     2268.08     30.28 o
   6  -4   2     3354.65     3572.36     89.69 o
   7  -4   2      134.65      159.48     23.35 o
   8  -4   2      197.83      208.84     60.21 o
   9  -4   2        4.15        8.41      9.64 o
  10  -4   2      358.20      370.14     35.86 o
  11  -4   2       67.07       75.66     10.77 o
  12  -4   2       16.93       35.91     12.49 o
 -13  -3   2        1.00        6.16      6.35 o
 -12  -3   2       69.65       68.60     11.41 o
 -11  -3   2      120.51      125.06     12.23 o
 -10  -3   2      197.02      180.16      8.75 o
  -9  -3   2      478.00      514.01     17.97 o
  -8  -3   2       18.67       16.64      6.97 o
  -7  -3   2     2172.63     2115.85     35.71 o
  -6  -3   2      398.72      397.62     14.50 o
  -5  -3   2      562.38      552.05     27.82 o
  -4  -3   2      409.25      364.92     11.83 o
  -3  -3   2     1469.22     1482.96     37.67 o
  -2  -3   2     6910.18     6546.56     43.76 o
  -1  -3   2     8872.40     7907.16    141.67 o
   0  -3   2      309.65      297.26      1.54 o
   1  -3   2       26.64       30.11      4.21 o
   2  -3   2       69.26       49.94      8.12 o
   3  -3   2      545.71      448.54     12.65 o
   4  -3   2     2696.73     2530.05     49.23 o
   5  -3   2      905.61      860.07     15.97 o
   6  -3   2      563.92      474.93     18.08 o
   7  -3   2      704.36      723.40     49.03 o
   8  -3   2      911.32      872.45    120.35 o
   9  -3   2       96.60       48.61     14.01 o
  10  -3   2      263.56      276.77     15.35 o
  11  -3   2       79.85       98.62     10.03 o
  12  -3   2       31.20       25.41     11.69 o
 -13  -2   2      170.77      208.99     23.83 o
 -12  -2   2      174.71      218.69     16.33 o
 -11  -2   2      293.21      298.36     15.82 o
 -10  -2   2       13.68       26.90     22.32 o
  -9  -2   2      279.66      291.89     52.10 o
  -8  -2   2     1464.05     1384.42     69.69 o
  -7  -2   2      472.55      435.61     43.54 o
  -6  -2   2       18.54       33.99     15.20 o
  -5  -2   2      840.23      745.75     55.56 o
  -4  -2   2        8.69       12.42      2.27 o
  -3  -2   2     1886.29     1793.18     21.66 o
  -2  -2   2       17.73        1.39      3.92 o
  -1  -2   2    14931.56    17530.46    183.11 o
   0  -2   2     1466.42     1856.91     34.35 o
   1  -2   2      478.77      520.01     14.17 o
   2  -2   2       72.45       85.55      8.04 o
   3  -2   2     1842.04     1580.75     34.50 o
   4  -2   2      554.77      494.16     27.56 o
   5  -2   2      304.89      275.10     15.27 o
   6  -2   2     3617.77     3460.39    216.50 o
   7  -2   2     1610.85     1641.41     27.46 o
   8  -2   2      838.29      779.57     29.39 o
   9  -2   2      793.47      772.39     53.57 o
  10  -2   2       11.71       22.86     12.50 o
  11  -2   2      454.16      494.52     92.97 o
  12  -2   2      145.21      201.07     16.89 o
  13  -2   2       22.53       58.12     17.30 o
 -13  -1   2      249.27      199.84     51.28 o
 -12  -1   2      108.21      144.15     28.48 o
 -11  -1   2        0.85       17.95     19.26 o
 -10  -1   2       59.25       41.57     10.37 o
  -9  -1   2       15.42       12.18      9.70 o
  -8  -1   2       29.74       19.07      4.68 o
  -7  -1   2       74.18       70.48     12.91 o
  -6  -1   2     1393.28     1350.83     24.06 o
  -5  -1   2      602.62      555.82      9.62 o
  -4  -1   2      920.21     1093.90     12.66 o
  -3  -1   2     2820.84     2942.88     19.00 o
  -2  -1   2     2232.99     2144.05     24.18 o
  -1  -1   2     2120.67     2381.01     34.44 o
   0  -1   2    12477.99    15441.65    106.83 o
   1  -1   2     3314.04     4270.69     42.39 o
   2  -1   2     5603.64     5715.28    120.89 o
   3  -1   2      228.85      179.87      6.94 o
   4  -1   2     1151.25     1015.47     21.58 o
   5  -1   2       26.92       15.80      5.81 o
   6  -1   2     1256.30     1261.10     20.38 o
   7  -1   2      426.22      399.16     16.79 o
   8  -1   2        4.90        8.80      6.04 o
   9  -1   2      600.37      615.30     38.26 o
  10  -1   2      151.74      161.00     13.81 o
  11  -1   2      175.87      122.52     12.22 o
  12  -1   2       11.44        3.20      7.53 o
  13  -1   2       20.72        2.66     17.05 o
 -13   0   2       20.24        4.28     18.52 o
 -12   0   2        1.97       20.46     19.26 o
 -11   0   2      131.39      112.53     13.52 o
 -10   0   2       33.46       71.93     37.48 o
  -9   0   2       18.90       25.44      6.78 o
  -8   0   2       32.93       42.77     29.33 o
  -7   0   2      271.96      253.85     27.74 o
  -6   0   2      948.60      828.06     19.02 o
  -5   0   2      137.81      137.49     12.58 o
  -4   0   2     2361.72     2248.94     30.95 o
  -3   0   2      193.90      200.74     11.44 o
  -2   0   2      705.27      718.24     44.46 o
  -1   0   2     9075.67     9922.16     94.88 o
   0   0   2     2022.49     2582.29     27.60 o
   1   0   2     2884.04     2604.39     58.37 o
   2   0   2     4553.08     6041.57     22.33 o
   3   0   2      367.46      422.42     16.19 o
   4   0   2      283.42      373.70      6.20 o
   5   0   2     1392.47     1339.79     34.79 o
   6   0   2      103.73      113.35      7.82 o
   7   0   2      347.09      340.35      8.40 o
   8   0   2     1369.77     1480.42     39.40 o
   9   0   2      687.81      667.06     64.09 o
  10   0   2       91.67       40.35     32.28 o
  11   0   2        8.84       15.85     10.08 o
  12   0   2      391.26      326.79     29.88 o
  13   0   2       30.79       29.98      8.87 o
  14   0   2        2.61       10.18     10.42 o
 -12   1   2      112.30      134.69     46.60 o
 -11   1   2      545.71      521.90     25.80 o
 -10   1   2      311.49      358.73     17.82 o
  -9   1   2        1.78        0.07      6.23 o
  -8   1   2       79.75       91.40      9.49 o
  -7   1   2      716.21      617.56     54.49 o
  -6   1   2      341.54      355.00     13.36 o
  -5   1   2        9.17        9.34      2.89 o
  -4   1   2    10383.57    11389.24    191.63 o
  -3   1   2     5620.38     5516.95     96.81 o
  -2   1   2      894.67     1170.46     22.64 o
  -1   1   2     8708.47     9613.64     70.46 o
   0   1   2     1189.86      750.81     52.27 o
   1   1   2      866.18      480.58     53.61 o
   2   1   2     7508.09     9182.14     42.68 o
   3   1   2     7016.14     7696.67    139.80 o
   4   1   2     4330.75     4594.77    111.40 o
   5   1   2       79.52       78.81      7.19 o
   6   1   2      221.21      189.03     12.73 o
   7   1   2      102.77       67.93      6.97 o
   8   1   2     1780.74     1818.82    144.52 o
   9   1   2        0.50        8.82      8.22 o
  10   1   2      413.32      377.06     23.42 o
  11   1   2      336.29      401.85     24.23 o
  12   1   2       94.56      103.69     12.83 o
  13   1   2        9.04        2.07      7.38 o
  14   1   2       43.36       47.97     31.80 o
 -12   2   2      278.91      268.34     24.59 o
 -11   2   2      417.46      379.57     23.03 o
 -10   2   2       26.80       65.87     46.12 o
  -9   2   2      241.26      261.64     17.33 o
  -8   2   2       76.93       59.16     11.67 o
  -7   2   2      104.73       90.00     23.58 o
  -6   2   2        3.30        3.43      4.25 o
  -5   2   2     1033.60      825.43     16.39 o
  -4   2   2     2406.77     2958.60     47.34 o
  -3   2   2      640.70      793.09     42.91 o
  -2   2   2    10069.16    10444.94    189.55 o
  -1   2   2    56565.43    61362.71   2330.78 o
   0   2   2     3499.80     4060.56     65.64 o
   1   2   2       62.71      202.43     30.21 o
   2   2   2       62.85       62.67     46.69 o
   3   2   2     2587.52     2301.31     41.69 o
   4   2   2      530.38      648.13     35.23 o
   5   2   2      152.67      157.55     12.03 o
   6   2   2     2545.42     2398.67     46.28 o
   7   2   2      454.19      544.44     14.23 o
   8   2   2      126.41      127.55     11.58 o
   9   2   2      679.46      780.78     59.11 o
  10   2   2       60.95       57.61     15.90 o
  11   2   2      385.23      490.62     19.21 o
  12   2   2        3.43        4.96      7.23 o
  13   2   2      111.16      125.53     41.54 o
  14   2   2       39.09       75.95     30.92 o
 -11   3   2       97.03       80.93     20.96 o
 -10   3   2      273.15      275.35     43.35 o
  -9   3   2       35.32       48.62      7.90 o
  -8   3   2       55.67       41.45      8.64 o
  -7   3   2      399.91      414.59     24.43 o
  -6   3   2      425.78      392.28     39.40 o
  -5   3   2      136.28      100.56      4.66 o
  -4   3   2       88.92       78.30      6.56 o
  -3   3   2    10803.76    10992.38    342.01 o
  -2   3   2      331.53      402.69      3.16 o
  -1   3   2     6856.03     7328.04    130.32 o
   0   3   2       22.59       40.66     11.56 o
   1   3   2      825.57      590.61      3.12 o
   2   3   2      983.66     1158.25      5.12 o
   3   3   2      969.74      849.41     13.79 o
   4   3   2     6200.09     6561.11     92.93 o
   5   3   2     1479.07     1342.59     31.46 o
   6   3   2     2010.56     1990.10     25.59 o
   7   3   2      975.07     1173.05     76.37 o
   8   3   2     1314.32     1226.39     20.92 o
   9   3   2       94.71      111.01      6.26 o
  10   3   2      115.77       90.97      8.92 o
  11   3   2      111.88      106.37      9.81 o
  12   3   2      275.20      319.11     15.29 o
  13   3   2      657.62      590.53     27.60 o
  14   3   2      142.91      122.42     15.49 o
 -11   4   2      129.01      146.33     25.24 o
 -10   4   2        5.86       41.38     41.25 o
  -9   4   2        0.61        3.89      6.70 o
  -8   4   2      424.64      421.79     31.14 o
  -7   4   2      219.11      232.19     12.78 o
  -6   4   2        0.13        0.44      5.98 o
  -5   4   2      686.95      679.46     62.35 o
  -4   4   2       43.25       61.36     12.36 o
  -3   4   2      890.56      910.41     14.63 o
  -2   4   2      220.32      271.42      4.64 o
  -1   4   2     9128.51     9781.38    133.38 o
   0   4   2      227.53      251.79     31.69 o
   1   4   2      183.58       85.84     22.43 o
   2   4   2       13.31       26.09      6.55 o
   3   4   2      109.25      141.24      8.08 o
   4   4   2     2564.84     2055.34     36.68 o
   5   4   2      150.84      241.59     22.28 o
   6   4   2      419.12      413.03     19.58 o
   7   4   2     2085.48     2048.48     43.20 o
   8   4   2       14.83       21.43      4.70 o
   9   4   2       51.17       44.07      6.04 o
  10   4   2       35.03       49.30     18.85 o
  11   4   2      671.51      693.85     42.28 o
  12   4   2      227.26      237.90     28.52 o
  13   4   2       11.31       49.09     38.04 o
  14   4   2       69.33       60.14     17.78 o
  15   4   2       22.91       29.92      9.57 o
 -10   5   2       19.18       12.59     15.94 o
  -9   5   2      270.71      351.15     20.15 o
  -8   5   2      161.76      160.12     19.15 o
  -7   5   2        5.08        3.62      8.57 o
  -6   5   2      899.40      983.78     31.64 o
  -5   5   2      530.70      592.27     32.86 o
  -4   5   2      417.00      411.13     24.50 o
  -3   5   2      275.46      253.61      9.89 o
  -2   5   2      332.91      305.39     24.68 o
  -1   5   2     3739.66     3815.14     39.36 o
   0   5   2      780.12      866.18      8.01 o
   1   5   2      246.16      250.29     12.31 o
   2   5   2      112.47      100.01      5.23 o
   3   5   2     1464.82     1456.22     10.10 o
   4   5   2      130.77      182.76      3.13 o
   5   5   2        3.10        4.18      2.99 o
   6   5   2       18.12       15.57      3.36 o
   7   5   2     2862.48     2890.56     39.87 o
   8   5   2      406.57      392.21     18.71 o
   9   5   2      415.95      394.35     17.19 o
  10   5   2      233.41      208.68     22.36 o
  11   5   2      580.00      572.85     22.10 o
  12   5   2       37.89       24.52      7.30 o
  13   5   2      285.77      223.88     13.56 o
  14   5   2      147.88      199.07     48.92 o
  15   5   2       24.80       27.45     11.55 o
 -10   6   2       73.52       43.05     32.10 o
  -9   6   2      161.14      185.79     18.37 o
  -8   6   2       10.22       26.88     27.04 o
  -7   6   2      479.67      486.37     23.57 o
  -6   6   2      929.78     1112.30     37.70 o
  -5   6   2      334.34      287.52     57.81 o
  -4   6   2       27.80       47.95     28.78 o
  -3   6   2      390.39      385.35     10.13 o
  -2   6   2     1222.92     1064.86     36.16 o
  -1   6   2     1220.65     1429.24     33.80 o
   0   6   2     1369.91     1411.00      4.50 o
   1   6   2      121.09       43.44      4.72 o
   2   6   2     3740.64     3638.20     44.95 o
   3   6   2       71.01       52.26      5.55 o
   4   6   2     1367.34     1238.28     14.28 o
   5   6   2     2897.21     2772.85     84.19 o
   6   6   2     1839.27     1978.04     70.80 o
   7   6   2      155.74      181.84     10.63 o
   8   6   2      404.26      415.27     12.80 o
   9   6   2      598.05      607.84     19.56 o
  10   6   2       62.57      102.58     12.43 o
  11   6   2      109.13      127.51     13.71 o
  12   6   2       82.34      121.64     12.26 o
  13   6   2      130.63       92.70     13.38 o
  14   6   2        8.47       23.36     20.11 o
  15   6   2       18.10       30.63     20.03 o
  -9   7   2       16.01       35.32     31.84 o
  -8   7   2      108.22      124.49     47.15 o
  -7   7   2      343.61      387.98     26.05 o
  -6   7   2     1077.15     1318.25     95.70 o
  -5   7   2      206.06      144.56     34.90 o
  -4   7   2       28.18       15.02     15.98 o
  -3   7   2      337.32      380.44     53.13 o
  -2   7   2        4.36       20.17      7.60 o
  -1   7   2      237.97      166.64      6.38 o
   0   7   2     2039.55     2196.37     45.10 o
   1   7   2      550.88      590.19     11.89 o
   2   7   2      708.55      912.79      7.93 o
   3   7   2     5334.22     5315.00     63.30 o
   4   7   2      823.65      996.94     44.64 o
   5   7   2      771.84      838.63     34.13 o
   6   7   2      141.78      179.28      5.42 o
   7   7   2      390.89      417.50     36.12 o
   8   7   2      414.73      396.09     32.69 o
   9   7   2       17.25       33.52     12.91 o
  10   7   2      955.87      894.32     73.27 o
  11   7   2       71.05      118.49     22.69 o
  12   7   2      141.88      155.32     24.61 o
  13   7   2       68.20       99.20     35.68 o
  14   7   2        7.99       35.51     10.65 o
  15   7   2      140.62      159.70     19.78 o
  -8   8   2      192.37      140.43     17.82 o
  -7   8   2       71.77       62.58     11.66 o
  -6   8   2        1.24        6.63      7.52 o
  -5   8   2        2.64       30.05     11.90 o
  -4   8   2       12.42        4.57     14.17 o
  -3   8   2      411.95      412.59     66.67 o
  -2   8   2       95.16       77.98      7.64 o
  -1   8   2     1538.29     1571.58     54.46 o
   0   8   2      959.03      889.74     46.04 o
   1   8   2      490.93      507.56     10.83 o
   2   8   2     1075.41     1001.40     17.42 o
   3   8   2      830.75      919.40     15.54 o
   4   8   2       13.91        8.42      3.38 o
   5   8   2      306.45      321.29      7.67 o
   6   8   2      856.03      837.97     18.35 o
   7   8   2      849.78      776.16     40.14 o
   8   8   2       41.55       29.87     12.73 o
   9   8   2      946.77      988.86     25.83 o
  10   8   2      545.13      551.71     12.72 o
  11   8   2       44.53       33.20     17.05 o
  12   8   2        2.29        0.74      7.38 o
  13   8   2       37.53       25.31      9.45 o
  14   8   2      118.77       99.18     33.28 o
  15   8   2       43.44       47.81      9.36 o
  -7   9   2        5.33        2.21      8.12 o
  -6   9   2      235.06      294.04     26.16 o
  -5   9   2      300.47      410.74     25.83 o
  -4   9   2        0.40       13.09     10.24 o
  -3   9   2      240.07      299.70     24.68 o
  -2   9   2      793.19      651.35     45.75 o
  -1   9   2       50.97       44.24     33.35 o
   0   9   2      172.32      186.23     26.27 o
   1   9   2      847.58      903.73     15.08 o
   2   9   2     1943.01     1858.83     24.86 o
   3   9   2       23.70       17.68      2.59 o
   4   9   2      283.77      221.83      8.96 o
   5   9   2     1443.94     1474.53     25.55 o
   6   9   2      413.04      447.48     24.94 o
   7   9   2        0.01        1.03      2.04 o
   8   9   2      401.26      415.88     10.25 o
   9   9   2      894.11      833.26     23.16 o
  10   9   2        0.99        3.91      3.30 o
  11   9   2       23.25       35.57      9.78 o
  12   9   2       86.82       61.60     35.60 o
  13   9   2       48.96       80.10     15.20 o
  14   9   2       22.22        1.99      7.77 o
  -6  10   2       52.26       23.56     10.57 o
  -5  10   2        3.12       11.15      8.76 o
  -4  10   2      767.04      688.32     74.01 o
  -3  10   2       66.14       61.94      8.49 o
  -2  10   2       11.25        8.22      5.72 o
  -1  10   2      662.04      699.90     51.50 o
   0  10   2     1345.69     1505.51    115.44 o
   1  10   2      228.87      183.71     20.00 o
   2  10   2        5.61        6.78      5.19 o
   3  10   2      426.16      407.52      9.88 o
   4  10   2     1535.79     1537.72     18.74 o
   5  10   2      230.09      217.46     25.05 o
   6  10   2        0.17        3.48      3.36 o
   7  10   2        2.42        2.66      2.56 o
   8  10   2      374.28      348.58     13.84 o
   9  10   2      122.49      161.88     18.34 o
  10  10   2        2.62        9.59     12.29 o
  11  10   2      320.82      363.22     16.97 o
  12  10   2      127.57      149.93     27.89 o
  13  10   2       18.38        2.29      6.93 o
  14  10   2      206.35      208.00     33.87 o
  -5  11   2       61.79       83.23     12.60 o
  -4  11   2       98.17       84.93     11.74 o
  -2  11   2      287.78      262.92     37.60 o
  -1  11   2      208.35      146.43     12.28 o
   0  11   2      341.62      413.23     18.90 o
   1  11   2        2.43        3.74      3.35 o
   2  11   2      693.86      736.53     31.36 o
   3  11   2      681.43      673.15     37.15 o
   4  11   2       68.36       59.89      5.35 o
   5  11   2       10.17       14.52      3.25 o
   6  11   2      515.77      491.00     12.33 o
   7  11   2     2362.34     2523.91     41.65 o
   8  11   2      173.48      194.10     17.78 o
   9  11   2       77.03       67.10      5.50 o
  10  11   2      733.41      703.14     18.84 o
  11  11   2      213.04      287.20     54.60 o
  12  11   2        3.60        0.07      8.12 o
  13  11   2      117.20      130.89     11.77 o
  14  11   2      239.36      234.69     19.78 o
  -4  12   2       54.95       16.33     27.74 o
  -3  12   2       13.18       32.21     35.75 o
  -2  12   2       69.20      106.70     33.09 o
  -1  12   2       22.96       32.36      7.55 o
   0  12   2       59.05       16.82     12.62 o
   1  12   2       87.40       75.74     10.37 o
   2  12   2       56.09       97.10     23.76 o
   3  12   2       21.12       11.06      6.01 o
   4  12   2        4.08        2.67      3.11 o
   5  12   2       33.93       34.37      3.89 o
   6  12   2        5.66        6.71      4.39 o
   7  12   2       83.89       66.94     21.88 o
   8  12   2      454.70      435.13     15.02 o
   9  12   2      524.53      533.82     20.03 o
  10  12   2      816.54      793.24    108.10 o
  11  12   2       65.41       66.83     16.49 o
  12  12   2      123.81       92.21     14.76 o
  13  12   2      240.56      256.48     23.35 o
  -2  13   2       46.00       76.47     10.20 o
  -1  13   2      155.22      190.28     15.53 o
   0  13   2       23.88       22.43     14.76 o
   1  13   2       24.91       15.54      8.10 o
   2  13   2       17.04       22.94     13.25 o
   3  13   2      255.89      246.95     13.14 o
   4  13   2     1024.32     1083.17     82.39 o
   5  13   2      940.84      950.81     32.87 o
   6  13   2      222.21      205.51     22.69 o
   7  13   2      172.22      157.79     22.65 o
   8  13   2       85.61       69.53     26.82 o
   9  13   2        6.52       12.59      7.23 o
  10  13   2       33.58       33.15      7.08 o
  11  13   2      445.65      390.90     27.52 o
  12  13   2      191.20      147.30     31.21 o
   0  14   2       16.75        8.03      8.97 o
   1  14   2        6.03       16.68     13.91 o
   2  14   2       63.67       54.43      9.27 o
   3  14   2      256.64      294.75     38.11 o
   4  14   2      522.90      523.77     61.61 o
   5  14   2       59.13       91.12     15.42 o
   6  14   2      486.60      461.54     17.90 o
   7  14   2      229.58      244.00     11.83 o
   8  14   2        2.08        3.79      7.14 o
   9  14   2       73.97      108.91     53.24 o
  10  14   2        2.00        9.25      7.31 o
  11  14   2      402.32      382.02     39.00 o
   2  15   2       81.79      114.10     23.10 o
   3  15   2        0.22        0.19      8.45 o
   4  15   2      193.76      171.35     29.15 o
   5  15   2      505.58      423.17     37.41 o
   6  15   2      261.71      281.55     13.53 o
   7  15   2        9.02       12.45      5.12 o
   8  15   2       48.01       23.70     11.62 o
   9  15   2      117.38      106.59      9.85 o
  -8 -14   3        6.90       12.55      8.19 o
  -7 -14   3       30.04       36.09     21.44 o
  -6 -14   3      126.90      121.02     20.11 o
  -5 -14   3      107.88       95.17     24.94 o
  -4 -14   3       62.29       63.18     14.06 o
  -3 -14   3      218.94      188.10     45.71 o
  -2 -14   3      242.25      269.55     15.35 o
  -1 -14   3        0.09        0.42      9.77 o
   0 -14   3       66.22       78.06     30.18 o
 -10 -13   3       13.01       36.89      9.22 o
  -9 -13   3        5.41        5.12      5.61 o
  -8 -13   3       99.48       98.84      9.00 o
  -7 -13   3      223.80      241.78     12.51 o
  -6 -13   3      125.59      142.22     17.49 o
  -5 -13   3       21.54       20.96      4.59 o
  -4 -13   3      214.91      222.28     36.19 o
  -3 -13   3        4.68       13.08     12.73 o
  -2 -13   3       29.49       11.75      5.83 o
  -1 -13   3      612.69      626.66     19.50 o
   0 -13   3      424.36      428.71     79.99 o
   1 -13   3       34.30       23.24     14.72 o
   2 -13   3       25.53       57.17     40.51 o
 -10 -12   3       20.61        5.83      7.45 o
  -9 -12   3      266.10      211.29     29.41 o
  -8 -12   3      276.68      291.80     49.22 o
  -7 -12   3       21.69       37.30      5.41 o
  -6 -12   3      283.44      274.19     24.65 o
  -5 -12   3      282.89      257.69     12.16 o
  -4 -12   3      308.55      335.16     27.27 o
  -3 -12   3        3.20        1.66      4.99 o
  -2 -12   3       61.69       81.27      7.34 o
  -1 -12   3      287.00      252.93     11.71 o
   0 -12   3      181.31      159.74     10.09 o
   1 -12   3       93.92      128.38     43.79 o
   2 -12   3      194.70      179.08     25.24 o
   3 -12   3      130.33      145.64     26.56 o
   4 -12   3       16.96       46.05     19.11 o
 -12 -11   3        8.82        0.52      7.45 o
 -11 -11   3      171.17      133.93     12.62 o
 -10 -11   3      226.06      217.01     11.81 o
  -9 -11   3      170.48      200.60      9.89 o
  -8 -11   3       46.95       28.48      5.43 o
  -7 -11   3      417.08      355.18     17.45 o
  -6 -11   3      330.76      312.09      9.53 o
  -5 -11   3       43.21       41.64     15.53 o
  -4 -11   3        0.49        7.71      6.20 o
  -3 -11   3       56.40       55.59      5.14 o
  -2 -11   3       18.68       11.29      3.90 o
  -1 -11   3       47.10       57.30     29.04 o
   0 -11   3       20.16       25.93     37.48 o
   1 -11   3      395.05      511.78     14.38 o
   2 -11   3      363.15      325.79     30.33 o
   3 -11   3        2.61        6.58      9.73 o
   4 -11   3       18.88       35.75     10.82 o
   5 -11   3       71.57       68.79     21.73 o
 -12 -10   3      145.98      109.28     11.29 o
 -11 -10   3      152.62      144.63     12.25 o
 -10 -10   3      159.41      146.33      9.54 o
  -9 -10   3        0.42        0.59      4.38 o
  -8 -10   3       25.32       32.68     22.73 o
  -7 -10   3     1624.96     1634.56     55.67 o
  -6 -10   3       44.42       50.29     25.13 o
  -5 -10   3      522.97      575.24     10.02 o
  -4 -10   3     1253.28     1216.92     70.47 o
  -3 -10   3      353.29      399.32     28.52 o
  -2 -10   3        6.92       10.71      4.57 o
  -1 -10   3        5.09        6.75      4.12 o
   0 -10   3      465.51      495.56     13.43 o
   1 -10   3      170.86      156.36     10.82 o
   2 -10   3       11.43       22.32     17.19 o
   3 -10   3      598.90      596.53     86.30 o
   4 -10   3      180.44      236.97     14.50 o
   5 -10   3      334.16      387.20     19.50 o
   6 -10   3       26.33       26.44     16.75 o
   7 -10   3       65.42       40.52     35.46 o
 -13  -9   3       92.29      126.03     14.17 o
 -12  -9   3      242.44      222.92     15.86 o
 -11  -9   3      120.30      139.47     25.64 o
 -10  -9   3      100.20      113.13      8.22 o
  -9  -9   3     1083.65     1122.79     33.05 o
  -8  -9   3       32.82       35.33      4.61 o
  -7  -9   3     1449.26     1468.16     29.83 o
  -6  -9   3      332.02      275.15     19.22 o
  -5  -9   3      299.27      334.95     16.31 o
  -4  -9   3      274.24      237.06      7.55 o
  -3  -9   3       10.75        7.45      3.63 o
  -2  -9   3      148.21      124.74     17.75 o
  -1  -9   3       32.33       76.93     27.67 o
   0  -9   3      262.86      218.02     11.18 o
   1  -9   3       16.46       27.37      6.54 o
   2  -9   3      161.89      155.89      9.70 o
   3  -9   3     1620.26     1733.60     45.20 o
   4  -9   3       65.39       56.05      8.75 o
   5  -9   3       52.22       51.48     13.72 o
   6  -9   3      317.79      316.95     14.42 o
   7  -9   3       36.01       48.63     18.08 o
   8  -9   3        0.20       12.57     15.09 o
 -13  -8   3      374.60      374.92     22.36 o
 -12  -8   3       47.57       33.87      9.59 o
 -11  -8   3      147.93      152.17      9.37 o
 -10  -8   3      326.48      357.87     30.29 o
  -9  -8   3      119.34      166.54      7.91 o
  -8  -8   3      724.48      800.18     59.81 o
  -7  -8   3      337.30      343.81     20.99 o
  -6  -8   3     2089.04     2003.78     50.34 o
  -5  -8   3     1325.99     1318.64     28.56 o
  -4  -8   3      500.00      505.66      6.82 o
  -3  -8   3     2127.30     2179.99     32.44 o
  -2  -8   3      397.28      447.19      8.38 o
  -1  -8   3        4.49        4.77      3.28 o
   0  -8   3       49.47       60.35      5.53 o
   1  -8   3      150.42      164.45     11.11 o
   2  -8   3     1089.17     1065.21     55.31 o
   3  -8   3      436.17      495.67     56.60 o
   4  -8   3     1271.23     1350.84     47.85 o
   5  -8   3      485.04      467.16     20.75 o
   6  -8   3       94.36       97.95     12.07 o
   7  -8   3       85.10      114.50     35.94 o
   8  -8   3        0.94        8.10     10.99 o
   9  -8   3       85.72      130.94     14.74 o
 -13  -7   3        2.76        0.44      7.38 o
 -12  -7   3      152.84      161.40     20.48 o
 -11  -7   3       47.51       47.11      6.84 o
 -10  -7   3      153.21      179.52     23.17 o
  -9  -7   3      520.06      494.57     20.92 o
  -8  -7   3      337.89      315.69     10.51 o
  -7  -7   3      118.85      105.03      7.39 o
  -6  -7   3      624.10      641.00     10.25 o
  -5  -7   3      946.56      997.45     21.40 o
  -4  -7   3     4012.45     4318.79    121.38 o
  -3  -7   3      738.66      662.83     22.99 o
  -2  -7   3       39.85       41.86      5.13 o
  -1  -7   3       53.46       60.43      3.41 o
   0  -7   3      228.78      185.40     23.76 o
   1  -7   3      193.67      174.51     12.18 o
   2  -7   3      247.52      253.79     16.86 o
   3  -7   3        7.82       12.25      3.31 o
   4  -7   3     3019.73     2900.61     97.11 o
   5  -7   3      361.11      384.81     22.46 o
   6  -7   3      345.28      326.56     30.73 o
   7  -7   3       34.46       47.24     11.06 o
   8  -7   3      137.20       94.73     14.84 o
   9  -7   3        0.26       15.70     14.39 o
  10  -7   3       91.37      105.60     14.15 o
 -13  -6   3      161.00      146.97     19.55 o
 -12  -6   3       81.32       86.83     31.99 o
 -11  -6   3       78.96       82.96      9.68 o
 -10  -6   3      151.28      147.62     26.45 o
  -9  -6   3       20.68       12.29      2.14 o
  -8  -6   3       46.20       36.95      3.62 o
  -7  -6   3       39.12       41.56     10.55 o
  -6  -6   3      102.81      130.96      4.02 o
  -5  -6   3       19.42       26.48      3.13 o
  -4  -6   3     3651.72     3716.48     64.60 o
  -3  -6   3       29.70       29.60      6.35 o
  -2  -6   3       96.94      137.11      5.72 o
  -1  -6   3      520.40      506.30      9.20 o
   0  -6   3      127.93       99.89      2.73 o
   1  -6   3      106.34      116.68      4.45 o
   2  -6   3      451.96      364.04      8.34 o
   3  -6   3      199.05      166.74      5.09 o
   4  -6   3      137.49      120.34     31.03 o
   5  -6   3       68.26       82.26     21.33 o
   6  -6   3     2197.68     2264.95    104.85 o
   7  -6   3       73.04       39.63      8.60 o
   8  -6   3      326.64      370.23     17.61 o
   9  -6   3        4.53       18.26      8.35 o
  10  -6   3       85.87       92.13     28.93 o
 -13  -5   3      258.17      298.00     15.68 o
 -12  -5   3      264.43      279.26     15.35 o
 -11  -5   3      394.79      329.51     46.49 o
 -10  -5   3       10.84        5.68      3.69 o
  -9  -5   3      122.48      147.96     11.58 o
  -8  -5   3       54.97       64.27     13.06 o
  -7  -5   3      734.52      715.74     13.48 o
  -6  -5   3      292.25      288.84     18.41 o
  -5  -5   3       99.13      112.78      8.34 o
  -4  -5   3      334.20      339.35     26.34 o
  -3  -5   3     5289.40     6192.03     91.69 o
  -2  -5   3     7023.68     7787.29     89.19 o
  -1  -5   3     4770.32     4905.02     52.50 o
   0  -5   3      111.38      102.95      6.79 o
   1  -5   3      753.38      658.64     30.66 o
   2  -5   3      387.91      353.10     10.70 o
   3  -5   3      433.82      409.45     12.25 o
   4  -5   3      475.91      524.05     61.36 o
   5  -5   3     1085.15     1045.22     32.73 o
   6  -5   3      990.27      984.10     84.78 o
   7  -5   3     1213.52     1225.64     37.76 o
   8  -5   3        2.86        6.10      8.77 o
   9  -5   3       17.57       13.43     10.11 o
  10  -5   3      113.56      137.30     34.09 o
  11  -5   3        0.15        8.97     10.64 o
 -13  -4   3      221.86      243.44     50.99 o
 -12  -4   3        8.09        8.53      8.60 o
 -11  -4   3      249.88      261.40     18.63 o
 -10  -4   3       45.27       33.79     13.25 o
  -9  -4   3      507.26      628.68     14.17 o
  -8  -4   3     1524.15     1506.50     43.57 o
  -7  -4   3      297.30      272.43     10.22 o
  -6  -4   3     1247.47     1289.01     22.96 o
  -5  -4   3        0.10        0.44      2.74 o
  -4  -4   3      937.86      996.45     11.14 o
  -3  -4   3    10312.07    10891.43     93.75 o
  -2  -4   3     1307.92     1481.32     20.92 o
  -1  -4   3      723.52      646.40     17.85 o
   0  -4   3     1472.20     1444.77     16.72 o
   1  -4   3      756.86      811.80     15.56 o
   2  -4   3      159.57      183.10      3.52 o
   3  -4   3      120.68       96.85      7.65 o
   4  -4   3      558.70      576.71     21.40 o
   5  -4   3      997.50     1011.99     45.45 o
   6  -4   3     1172.10     1186.60    113.23 o
   7  -4   3      378.43      334.17     40.18 o
   8  -4   3      151.72      101.79     23.58 o
   9  -4   3      157.74      176.56     13.87 o
  10  -4   3        0.30        0.81      6.35 o
  11  -4   3       28.77       25.48     12.80 o
  12  -4   3      108.63      120.78     13.91 o
 -13  -3   3       25.21       10.88      7.23 o
 -12  -3   3      479.22      513.04     21.32 o
 -11  -3   3       71.23       34.77     21.18 o
 -10  -3   3      252.40      232.03     47.93 o
  -9  -3   3     2524.71     2533.15     44.52 o
  -8  -3   3     1509.45     1520.96     31.14 o
  -7  -3   3     1792.22     1852.55     35.42 o
  -6  -3   3      438.96      429.18     10.00 o
  -5  -3   3      937.75     1009.76     15.59 o
  -4  -3   3       92.23       99.20      2.11 o
  -3  -3   3      153.97      135.80     10.67 o
  -2  -3   3     2907.80     3399.49     23.25 o
  -1  -3   3      341.15      201.27      4.65 o
   0  -3   3      727.42      566.79      8.26 o
   1  -3   3        6.96        4.31      2.36 o
   2  -3   3     1225.82     1120.03     43.66 o
   3  -3   3      611.07      583.11     13.72 o
   4  -3   3     2052.49     1939.19     31.05 o
   5  -3   3      219.28      259.97     30.95 o
   6  -3   3      366.26      283.95     27.38 o
   7  -3   3     2062.27     2317.67     60.35 o
   8  -3   3        1.08        0.99      9.61 o
   9  -3   3        1.93        2.77      5.98 o
  10  -3   3      253.13      326.13     14.06 o
  11  -3   3       91.06       78.17     45.71 o
  12  -3   3       20.19       23.48     20.14 o
 -13  -2   3      163.11      138.10     31.54 o
 -12  -2   3      160.47      163.94     11.57 o
 -11  -2   3       34.39       40.16      7.82 o
 -10  -2   3       60.32       62.57      6.05 o
  -9  -2   3      596.16      564.03     19.59 o
  -8  -2   3        0.43        5.29      6.05 o
  -7  -2   3      101.75      123.85     23.87 o
  -6  -2   3     1022.20     1112.01     20.88 o
  -5  -2   3     2539.90     2382.90     57.22 o
  -4  -2   3       79.29       87.02      5.53 o
  -3  -2   3     2015.48     1953.87     15.57 o
  -2  -2   3      800.41      834.88     34.31 o
  -1  -2   3       50.54       48.18     15.32 o
   0  -2   3     2083.24     1989.83     66.30 o
   1  -2   3     1709.82     1536.85     26.45 o
   2  -2   3       39.59       66.20      5.23 o
   3  -2   3     1011.36      844.87     15.44 o
   4  -2   3     7572.50     7102.35     95.07 o
   5  -2   3      352.58      406.36     10.77 o
   6  -2   3     2090.63     2077.00     55.38 o
   7  -2   3       70.75       62.38      9.36 o
   8  -2   3      378.25      388.25     22.03 o
   9  -2   3      580.04      570.16     65.71 o
  10  -2   3      101.66      154.94     19.94 o
  11  -2   3       19.40       17.77     18.30 o
  12  -2   3       82.74      109.18     14.03 o
  13  -2   3      339.71      342.54     90.47 o
 -13  -1   3      122.08      115.03     55.01 o
 -12  -1   3       13.78       49.85     24.35 o
 -11  -1   3      161.83      171.32     44.38 o
 -10  -1   3      399.94      384.69     20.98 o
  -9  -1   3       15.07       12.92     12.10 o
  -8  -1   3      428.02      441.76     11.47 o
  -7  -1   3      308.98      322.89      7.33 o
  -6  -1   3      879.91      891.69     50.62 o
  -5  -1   3        0.53       10.64      3.43 o
  -4  -1   3     1258.10     1106.52     22.38 o
  -3  -1   3     7354.49     7099.93    137.81 o
  -2  -1   3      356.11      452.15     15.18 o
  -1  -1   3      127.60      183.90     12.95 o
   0  -1   3     1791.01     1434.40      3.95 o
   1  -1   3     1132.25     1486.20     22.61 o
   2  -1   3        8.46       10.15      3.69 o
   3  -1   3        0.78       18.80      2.52 o
   4  -1   3     6382.83     6957.87    131.01 o
   5  -1   3     1027.43      867.40     14.73 o
   6  -1   3      323.35      279.08     17.67 o
   7  -1   3      867.05      706.14     25.49 o
   8  -1   3      560.13      702.15     23.43 o
   9  -1   3     1489.83     1627.46     89.65 o
  10  -1   3      125.15       93.01     28.22 o
  11  -1   3       19.80       49.24     13.76 o
  12  -1   3        4.61       35.29     15.86 o
  13  -1   3       73.04       68.97     16.97 o
 -12   0   3      113.98      133.51     43.90 o
 -11   0   3      125.00      149.69     45.93 o
 -10   0   3       42.92       32.92      8.35 o
  -9   0   3      343.97      399.66     60.73 o
  -8   0   3      275.37      226.46     10.28 o
  -7   0   3       91.01       72.11     20.48 o
  -6   0   3      693.21      689.41     21.44 o
  -5   0   3      176.52      128.61      7.87 o
  -4   0   3     1524.86     1651.03     34.07 o
  -3   0   3      251.57      326.77      9.57 o
  -2   0   3      280.12      264.85     12.29 o
  -1   0   3      107.88      160.59      1.88 o
   0   0   3       13.06        3.78     12.34 o
   1   0   3      794.79      578.02     20.92 o
   2   0   3     8695.25     9661.30    108.16 o
   3   0   3    46315.70    51928.65    787.46 o
   4   0   3     3613.02     3724.32     34.50 o
   5   0   3      406.53      347.62     12.62 o
   6   0   3     2189.05     2306.31     43.49 o
   7   0   3      427.94      387.69      8.66 o
   8   0   3       85.55       67.95     18.74 o
   9   0   3        5.90        8.07      9.01 o
  10   0   3       82.34       59.77     16.46 o
  11   0   3       78.36      100.62     21.73 o
  12   0   3       10.33        1.05      7.05 o
  13   0   3       20.47       34.96     13.87 o
  14   0   3        3.94        1.68     11.05 o
 -12   1   3        0.92        8.92     11.50 o
 -11   1   3        9.04       17.26     11.24 o
 -10   1   3        3.80       14.84      8.16 o
  -9   1   3      137.71      173.19     12.74 o
  -8   1   3       36.88       41.88     16.60 o
  -7   1   3      306.74      372.68     24.02 o
  -6   1   3      150.25      100.33      5.19 o
  -5   1   3     1515.88     1427.83     39.11 o
  -4   1   3       12.80       30.85      6.83 o
  -3   1   3     2357.82     2356.83     46.49 o
  -2   1   3       25.37       31.15      2.56 o
  -1   1   3      966.19      962.95      8.57 o
   0   1   3       58.60       55.16      6.57 o
   1   1   3     1008.16      890.92     10.48 o
   2   1   3    11127.12    10187.53    189.05 o
   3   1   3    24915.09    26678.71    490.20 o
   4   1   3    17891.63    18867.95    368.50 o
   5   1   3     4286.13     4282.16     65.60 o
   6   1   3     4484.79     4481.59     86.65 o
   7   1   3      179.70      193.29     14.35 o
   8   1   3      111.81       97.53      9.63 o
   9   1   3      814.10      849.73     31.16 o
  10   1   3      269.30      294.54     19.19 o
  11   1   3       87.55       85.37     23.35 o
  12   1   3       14.01       14.85     12.03 o
  13   1   3        5.50       45.09     16.68 o
  14   1   3        5.38       16.37     10.17 o
 -11   2   3      144.60      141.44     14.18 o
 -10   2   3      232.85      235.94     18.20 o
  -9   2   3       86.78       83.01     29.29 o
  -8   2   3       23.66       30.36     16.82 o
  -7   2   3      757.42      697.88     27.58 o
  -6   2   3       85.25      111.11      9.35 o
  -5   2   3       34.01        8.36      2.85 o
  -4   2   3      741.18      656.98     19.59 o
  -3   2   3    10095.76    11506.74    136.07 o
  -2   2   3    10993.99    12268.65    143.27 o
  -1   2   3     6558.17     6508.51     90.73 o
   0   2   3      123.09      167.43      5.32 o
   1   2   3      620.35      851.60      9.56 o
   2   2   3      307.50      176.89     18.12 o
   3   2   3     1162.49     1185.62     47.34 o
   4   2   3       42.83       28.11      3.76 o
   5   2   3     3092.84     3623.09     77.53 o
   6   2   3     2253.11     2296.82     38.58 o
   7   2   3     2179.38     2463.07     48.60 o
   8   2   3      381.02      338.32      6.31 o
   9   2   3       95.21       85.55      7.74 o
  10   2   3      152.17      166.85     50.84 o
  11   2   3      191.49      211.81     36.82 o
  12   2   3      380.44      432.84     20.44 o
  13   2   3       25.31       27.15      7.73 o
  14   2   3       70.23       81.72     23.21 o
 -11   3   3      333.70      240.51     20.26 o
 -10   3   3      272.31      220.62     16.15 o
  -9   3   3       27.74       36.95     23.10 o
  -8   3   3      124.91      115.13     28.70 o
  -7   3   3      168.50       96.99     25.53 o
  -6   3   3       12.58       35.99     20.99 o
  -5   3   3      396.69      377.40     53.98 o
  -4   3   3      496.47      550.17     34.50 o
  -3   3   3     4995.35     5512.83     84.56 o
  -2   3   3      622.77      665.04     16.82 o
  -1   3   3    11263.58    11026.31    139.82 o
   0   3   3       84.04       17.78     30.78 o
   1   3   3      167.86       51.06     12.17 o
   2   3   3       80.22      274.88      9.85 o
   3   3   3      137.03      186.10     18.26 o
   4   3   3       66.91       42.92      3.95 o
   5   3   3     1026.29      797.47     15.35 o
   6   3   3     2183.37     2039.49     50.32 o
   7   3   3     5716.18     6269.77     96.86 o
   8   3   3       60.05       66.18     22.32 o
   9   3   3        3.69        1.07      8.30 o
  10   3   3      240.41      298.04     32.17 o
  11   3   3      649.39      649.69     27.68 o
  12   3   3       26.14       25.99     12.84 o
  13   3   3       45.17       45.96      8.37 o
  14   3   3      390.37      321.22     61.65 o
  15   3   3       84.30       63.84     16.12 o
 -10   4   3      180.80      152.86     34.87 o
  -9   4   3        8.00       26.66     11.77 o
  -8   4   3       95.45       83.34     11.29 o
  -7   4   3        3.48        3.25      6.27 o
  -6   4   3       84.73      109.92     27.67 o
  -5   4   3      894.11      924.26     27.41 o
  -4   4   3      515.12      638.26     36.56 o
  -3   4   3     4876.60     4490.49     81.87 o
  -2   4   3     6737.99     7450.40    140.55 o
  -1   4   3     2851.91     2805.36     35.94 o
   0   4   3     2680.73     2578.58     91.95 o
   1   4   3     2522.18     2187.37     69.84 o
   2   4   3      780.78      599.08     34.98 o
   3   4   3     2433.32     2384.03     99.84 o
   4   4   3      515.50      504.63     35.35 o
   5   4   3      732.31      626.89     27.19 o
   6   4   3       13.91       17.96      8.22 o
   7   4   3     1265.89     1061.16     23.55 o
   8   4   3     2553.81     2527.91     87.48 o
   9   4   3      305.87      287.73     15.79 o
  10   4   3      169.46      130.50     21.66 o
  11   4   3      284.30      377.97     28.96 o
  12   4   3       14.04       19.32     10.42 o
  13   4   3      717.17      707.94     37.48 o
  14   4   3      716.88      698.02     53.90 o
  15   4   3      267.93      264.02     23.59 o
 -10   5   3      102.51      105.30     16.31 o
  -9   5   3       47.60       50.69     13.49 o
  -8   5   3       65.03       72.03     21.25 o
  -7   5   3       74.14       68.61      8.56 o
  -6   5   3      244.70      247.59     17.48 o
  -5   5   3      206.89      197.03     17.09 o
  -4   5   3       37.18       30.40      4.87 o
  -3   5   3       68.76       50.52      4.28 o
  -2   5   3      299.78      232.39     18.15 o
  -1   5   3        8.02        2.21      3.16 o
   0   5   3      170.82      147.56     17.41 o
   1   5   3     2294.10     2454.65     65.89 o
   2   5   3     1090.53     1076.15      8.01 o
   3   5   3      964.92      967.32     12.78 o
   4   5   3       10.17       56.53     23.21 o
   5   5   3       94.29      167.26     12.90 o
   6   5   3       54.83       70.32      6.31 o
   7   5   3     1887.23     1710.47     27.44 o
   8   5   3     3361.75     3577.70     73.35 o
   9   5   3     2118.90     2225.47    107.14 o
  10   5   3        4.51        4.11      5.49 o
  11   5   3      206.15      241.07     12.63 o
  12   5   3      218.16      180.26     16.75 o
  13   5   3      296.08      341.45     39.22 o
  14   5   3        3.17        0.07     10.83 o
  15   5   3        2.04        2.58     11.18 o
  -9   6   3      103.64      121.51     51.39 o
  -8   6   3      205.70      163.06     50.99 o
  -7   6   3       96.85       91.96     11.63 o
  -6   6   3       21.22       28.60      8.03 o
  -5   6   3       87.19       74.66     13.84 o
  -4   6   3       31.24       43.31      9.30 o
  -3   6   3        6.57        3.39      5.44 o
  -2   6   3        3.09       14.21      5.89 o
  -1   6   3       10.42        6.27      4.43 o
   0   6   3     3158.53     3387.27     61.76 o
   1   6   3     2495.14     2591.53     26.55 o
   2   6   3      409.61      512.74     13.01 o
   3   6   3     1195.91     1025.24     21.22 o
   4   6   3     2522.49     2504.14     29.92 o
   5   6   3       25.88       33.81      6.30 o
   6   6   3      473.40      493.37     23.76 o
   7   6   3     1875.83     1894.21     41.25 o
   8   6   3     2117.32     2198.30    149.24 o
   9   6   3      349.71      406.70     24.39 o
  10   6   3      278.58      279.99     14.28 o
  11   6   3      210.79      194.47     14.78 o
  12   6   3       44.27       52.15     29.41 o
  13   6   3      149.16      215.56     15.51 o
  14   6   3      111.86       81.32     31.40 o
  -8   7   3       63.77       54.79     17.16 o
  -7   7   3        1.27       12.24      9.70 o
  -6   7   3      526.11      478.33     36.71 o
  -5   7   3      373.45      347.14     61.72 o
  -4   7   3      444.33      566.60     22.57 o
  -3   7   3        6.92        5.15      5.72 o
  -2   7   3     1576.05     1601.22     41.03 o
  -1   7   3      786.20      754.81     43.31 o
   0   7   3      218.27      238.81     20.22 o
   1   7   3      244.36      294.13      4.20 o
   2   7   3      139.11      101.77      5.66 o
   3   7   3     1214.46     1053.34     12.57 o
   4   7   3        4.16        9.61      3.25 o
   5   7   3       58.98       59.56     13.98 o
   6   7   3     2825.36     2638.57     44.55 o
   7   7   3      287.41      238.51      7.70 o
   8   7   3        2.79        2.04      3.29 o
   9   7   3      900.05      852.86     26.87 o
  10   7   3      709.96      636.39     22.91 o
  11   7   3       28.83       51.13     24.46 o
  12   7   3       22.98       44.74      6.86 o
  13   7   3       38.12       34.15     25.27 o
  14   7   3        2.51       23.09     12.01 o
  15   7   3        3.08       12.50     12.36 o
  -8   8   3        0.07       20.75     23.46 o
  -7   8   3       11.74       26.80     12.22 o
  -6   8   3      195.58      230.40     67.22 o
  -5   8   3       72.37       75.15     12.48 o
  -4   8   3      104.98      123.57     31.99 o
  -3   8   3       40.09       52.88     30.99 o
  -1   8   3       48.45       63.97     18.04 o
   0   8   3      114.33      122.55      9.92 o
   1   8   3      632.49      611.28     18.78 o
   2   8   3     1355.74     1349.45     11.50 o
   3   8   3        1.50        0.53      1.90 o
   4   8   3     1970.36     2049.72     35.21 o
   5   8   3     1105.80     1069.81     35.79 o
   6   8   3       13.25       18.73      4.57 o
   7   8   3       19.73       16.67      7.23 o
   8   8   3     1152.85     1129.61     31.66 o
   9   8   3     1014.92      985.08     24.02 o
  10   8   3       52.69       45.98     17.52 o
  11   8   3       42.18       49.72     14.24 o
  12   8   3      282.41      317.35     59.11 o
  13   8   3        9.33       13.50     10.49 o
  14   8   3        0.44        0.98      6.56 o
  15   8   3       35.92       93.27     18.45 o
  -7   9   3       63.78       11.92     12.41 o
  -6   9   3        9.32        0.89     17.64 o
  -5   9   3      117.17       78.59     33.06 o
  -4   9   3      135.76      112.95     13.04 o
  -3   9   3        7.80       17.26     10.63 o
  -2   9   3       91.18       82.55      8.41 o
  -1   9   3      335.41      303.68      9.56 o
   0   9   3      978.70      999.15     40.66 o
   1   9   3       91.31       64.24      3.84 o
   2   9   3       10.36        9.52      2.99 o
   3   9   3     1002.30     1050.58     87.37 o
   4   9   3      953.27      928.08     31.32 o
   5   9   3      164.16      171.14      3.50 o
   6   9   3      418.96      435.02     10.81 o
   7   9   3      492.02      483.80     26.71 o
   8   9   3      914.23      983.69     19.55 o
   9   9   3       15.74       19.74      7.78 o
  10   9   3       77.38       43.09      5.76 o
  11   9   3      572.97      577.54     14.74 o
  12   9   3      547.94      541.88     58.48 o
  13   9   3       24.99       30.09     22.84 o
  14   9   3      122.81       87.12      9.64 o
  15   9   3      112.51       86.13     10.97 o
  -6  10   3       41.02       61.99     17.75 o
  -5  10   3      124.32       68.38     26.82 o
  -4  10   3      223.55      286.79     15.42 o
  -3  10   3       85.03       91.07     13.32 o
  -2  10   3       29.83       29.95     14.13 o
  -1  10   3      273.18      280.89     26.01 o
   0  10   3      140.52      118.21     17.93 o
   1  10   3       14.01       16.62      3.39 o
   2  10   3      917.91      865.78     17.17 o
   3  10   3      674.65      751.11     23.24 o
   4  10   3      990.85     1034.87     18.98 o
   5  10   3      717.45      798.84     11.79 o
   6  10   3     1001.68      905.32     14.11 o
   7  10   3        7.15       13.52      8.56 o
   8  10   3       48.36       62.92     15.09 o
   9  10   3      937.10     1018.77     59.84 o
  10  10   3       98.19       78.64     24.35 o
  11  10   3      154.03      124.19      6.70 o
  12  10   3       14.68       10.98      3.54 o
  13  10   3       25.86       33.24      7.30 o
  14  10   3       14.13       20.24      6.50 o
  -5  11   3       38.62       67.38     10.85 o
  -4  11   3       77.31       87.55     11.78 o
  -3  11   3      536.12      539.67     46.01 o
  -2  11   3      127.38      198.71     23.83 o
  -1  11   3       59.49       46.04      9.08 o
   0  11   3       28.98       35.35      4.50 o
   1  11   3       98.16       91.21      6.16 o
   2  11   3      477.91      498.15     49.18 o
   3  11   3        0.09        2.04      4.15 o
   4  11   3      323.63      276.78      7.99 o
   5  11   3      268.59      294.02     15.53 o
   6  11   3      425.76      428.80     16.31 o
   7  11   3       93.55      100.27      7.16 o
   8  11   3       18.76       23.80      5.39 o
   9  11   3      345.86      310.88     45.12 o
  10  11   3      199.78      176.85     16.64 o
  11  11   3       54.94       35.01     24.06 o
  12  11   3      160.72      183.01     12.01 o
  13  11   3       70.92       73.90     15.02 o
  14  11   3       28.96       44.59      9.67 o
  -3  12   3       23.93       15.89      8.87 o
  -2  12   3      104.25       62.73     29.33 o
  -1  12   3       30.40       19.71     20.59 o
   0  12   3      152.25      145.66     23.17 o
   1  12   3      222.85      220.73     42.98 o
   2  12   3        8.76        0.96      4.13 o
   3  12   3      364.88      370.67     14.17 o
   4  12   3      339.67      341.05     13.04 o
   5  12   3       39.49       41.30     14.28 o
   6  12   3       14.24        3.76      3.58 o
   7  12   3        3.71        4.14      3.86 o
   8  12   3        1.97        3.01      3.18 o
   9  12   3        2.70        3.10      5.44 o
  10  12   3      327.49      357.98     13.91 o
  11  12   3      501.23      448.23     20.20 o
  12  12   3      116.44      109.88      9.74 o
  13  12   3        6.07        9.87      5.60 o
  -2  13   3       19.30        5.68     17.93 o
  -1  13   3       66.65       71.63     26.23 o
   0  13   3       21.76        0.74     17.19 o
   1  13   3        7.12       12.30      9.00 o
   2  13   3        3.48        2.23      9.16 o
   3  13   3      141.33      142.83     28.08 o
   4  13   3      173.96      199.21     34.72 o
   5  13   3      174.88      213.93     19.30 o
   6  13   3       17.41        7.58      5.87 o
   7  13   3      229.63      223.85     26.97 o
   8  13   3        0.85        2.82      3.17 o
   9  13   3      185.98      164.90     17.78 o
  10  13   3      426.88      433.60     14.37 o
  11  13   3      131.82      124.25      7.68 o
  12  13   3        3.38        6.46      8.45 o
   0  14   3       59.99       72.39     33.21 o
   1  14   3       23.44       62.10      9.82 o
   2  14   3      156.31      185.87     37.19 o
   3  14   3      223.49      245.89     36.86 o
   4  14   3       15.56        5.47      5.94 o
   5  14   3      391.98      432.20     40.10 o
   6  14   3      442.76      398.30     26.64 o
   7  14   3       10.57        7.40      6.57 o
   8  14   3       73.36       99.08     13.25 o
   9  14   3      263.47      293.77     14.95 o
  10  14   3       14.91       37.84      6.64 o
  11  14   3       17.23        9.74      7.78 o
   3  15   3      145.58      169.09     26.38 o
   4  15   3      779.60      794.22     55.97 o
   5  15   3      198.67      152.98     32.73 o
   6  15   3        0.25        7.91     11.14 o
   7  15   3       64.32       91.35     10.58 o
   8  15   3       67.70       47.19     19.52 o
   9  15   3       54.43       45.25      8.92 o
  -7 -14   4       44.01       73.27     16.34 o
  -6 -14   4        1.53        2.88      6.51 o
  -5 -14   4       67.59       84.63     34.64 o
  -4 -14   4       91.50       79.63     15.75 o
  -3 -14   4      110.05      122.80     23.58 o
  -2 -14   4       21.80       27.13     19.33 o
  -1 -14   4       94.84       72.45     17.82 o
  -9 -13   4      162.98      165.83     10.46 o
  -8 -13   4       51.53       46.73     21.36 o
  -7 -13   4        5.42        4.06      8.19 o
  -6 -13   4      239.23      199.94     20.26 o
  -5 -13   4      333.21      372.40     32.10 o
  -4 -13   4       20.46       34.91      6.21 o
  -3 -13   4       96.86       91.35     25.94 o
  -2 -13   4      518.41      575.97     79.95 o
  -1 -13   4      294.29      231.47     36.86 o
   0 -13   4       77.92       87.95     24.31 o
   1 -13   4      193.88      190.74     15.46 o
   2 -13   4      107.08      129.03     31.73 o
 -10 -12   4       36.78       30.55      8.26 o
  -9 -12   4      626.25      575.90     21.72 o
  -8 -12   4       15.89       19.33      6.64 o
  -7 -12   4      308.80      338.91     29.52 o
  -6 -12   4      323.07      326.50     23.17 o
  -5 -12   4       20.47       37.98     13.17 o
  -4 -12   4      319.06      278.36     48.44 o
  -3 -12   4      340.27      367.13     20.03 o
  -2 -12   4      160.53      211.40     16.09 o
  -1 -12   4       23.63       10.94      5.83 o
   0 -12   4       30.27       34.45     12.91 o
   1 -12   4      461.20      490.61     19.87 o
   2 -12   4       72.87       63.80     13.43 o
   3 -12   4       53.59       72.58     27.38 o
   4 -12   4        4.17        1.65      7.28 o
 -11 -11   4      194.02      211.04     14.02 o
 -10 -11   4       32.02       12.69      6.64 o
  -9 -11   4      105.39       88.69      9.74 o
  -8 -11   4      410.91      369.07     15.42 o
  -7 -11   4     1124.37     1100.70     55.82 o
  -6 -11   4        2.40        2.84      3.60 o
  -5 -11   4      388.91      363.09     19.07 o
  -4 -11   4      573.13      600.82     27.67 o
  -3 -11   4      601.38      662.02     73.42 o
  -2 -11   4      116.38      128.10      5.20 o
  -1 -11   4        1.52        5.08      4.01 o
   0 -11   4      141.04      129.04     22.21 o
   1 -11   4      318.97      317.38     20.44 o
   2 -11   4      307.98      363.53     62.79 o
   3 -11   4      167.69      154.25     10.06 o
   4 -11   4        8.29       16.93     11.84 o
   5 -11   4        5.36       17.28     10.30 o
 -11 -10   4       40.72       43.54      7.97 o
 -10 -10   4      374.51      331.83     16.16 o
  -9 -10   4      357.50      415.06     21.33 o
  -8 -10   4      753.11      732.01     63.83 o
  -7 -10   4      745.48      764.36     23.76 o
  -6 -10   4      915.55     1075.85     23.60 o
  -5 -10   4      285.64      284.70     15.13 o
  -4 -10   4       67.67       58.82      8.89 o
  -3 -10   4       66.09       46.10      6.97 o
  -2 -10   4       87.38       87.42      3.88 o
  -1 -10   4       44.31       43.49      4.45 o
   0 -10   4      164.03      144.58     16.46 o
   1 -10   4       33.60       32.38      5.90 o
   2 -10   4      731.20      741.70     73.24 o
   3 -10   4      582.19      584.14     59.11 o
   4 -10   4       21.97       71.78     51.54 o
   5 -10   4      255.91      227.46     16.06 o
   6 -10   4       15.98       45.13     14.17 o
   7 -10   4       68.91       53.01     12.44 o
 -12  -9   4        2.56        0.15      7.38 o
 -11  -9   4      126.02      106.77     10.18 o
 -10  -9   4      370.29      379.28     18.37 o
  -9  -9   4      208.76      222.39     20.18 o
  -8  -9   4      399.51      306.23     14.46 o
  -7  -9   4      432.13      333.13     10.82 o
  -6  -9   4     2000.83     2002.51     73.60 o
  -5  -9   4        2.12        6.83      3.08 o
  -4  -9   4       63.25       61.78      8.23 o
  -3  -9   4      420.98      433.44     10.74 o
  -2  -9   4      242.26      193.61      7.56 o
  -1  -9   4        3.40        2.89      2.89 o
   0  -9   4      597.82      569.78     20.81 o
   1  -9   4      707.34      736.72     32.14 o
   2  -9   4       64.92       67.41      8.23 o
   3  -9   4       32.14       22.59      3.64 o
   4  -9   4     1507.57     1521.13     47.92 o
   5  -9   4      123.73      125.83     12.69 o
   6  -9   4      729.81      710.45     30.10 o
   7  -9   4       34.88       51.22     11.06 o
   8  -9   4       82.00       65.69     28.04 o
 -12  -8   4      162.05      172.74     13.28 o
 -11  -8   4      402.32      413.81     18.67 o
 -10  -8   4       26.89       28.76     16.64 o
  -9  -8   4      190.72      169.65      9.96 o
  -8  -8   4      516.16      537.38     13.61 o
  -7  -8   4        4.09        7.35      5.90 o
  -6  -8   4      746.78      754.51     10.14 o
  -5  -8   4      556.68      633.42     23.35 o
  -4  -8   4      640.00      637.31     16.42 o
  -3  -8   4      323.85      356.97     16.60 o
  -2  -8   4       44.14       44.18      2.47 o
  -1  -8   4      297.81      319.83     30.92 o
   0  -8   4     1138.23     1111.17     22.48 o
   1  -8   4      552.77      609.07     16.21 o
   2  -8   4        0.52        1.19      3.64 o
   3  -8   4      495.04      447.35     56.74 o
   4  -8   4     2629.31     2793.16    140.83 o
   5  -8   4       15.16       17.88     10.59 o
   6  -8   4        2.00       13.97     10.44 o
   7  -8   4       74.18       90.98     10.18 o
   8  -8   4      185.35      184.63     15.69 o
   9  -8   4       49.49       40.15     28.04 o
 -12  -7   4      295.44      308.44     18.59 o
 -11  -7   4        2.15        0.74      7.38 o
 -10  -7   4     1091.86     1180.52     29.18 o
  -9  -7   4     1018.97     1122.86     38.96 o
  -8  -7   4      406.09      481.17     53.05 o
  -7  -7   4      198.56      175.64      5.33 o
  -6  -7   4       67.00       73.03      5.03 o
  -5  -7   4     2548.83     2642.67     33.54 o
  -4  -7   4      148.52      204.18      4.98 o
  -3  -7   4        4.91       16.99      4.83 o
  -2  -7   4      250.26      208.77      4.36 o
  -1  -7   4      293.06      240.04     11.44 o
   0  -7   4      427.85      434.36      9.08 o
   1  -7   4      201.22      219.59      6.49 o
   2  -7   4     1428.59     1484.96     39.77 o
   3  -7   4      433.94      417.20     14.50 o
   4  -7   4      325.87      303.64     19.89 o
   5  -7   4      669.82      603.76     22.58 o
   6  -7   4       50.75       80.83     21.77 o
   7  -7   4      107.03      119.98     27.60 o
   8  -7   4      116.08       72.50     10.20 o
   9  -7   4       49.78       44.27     18.37 o
  10  -7   4        1.29       14.43     14.39 o
 -13  -6   4       69.16       80.87     10.99 o
 -12  -6   4       15.38       17.05      8.12 o
 -11  -6   4      160.92      147.76      9.00 o
 -10  -6   4       83.93       88.22      8.00 o
  -9  -6   4      213.98      166.71     19.59 o
  -8  -6   4       14.68       13.85      5.64 o
  -7  -6   4      464.58      503.13     31.54 o
  -6  -6   4      159.59      132.93      3.81 o
  -5  -6   4     1105.33     1047.83     21.00 o
  -4  -6   4      364.09      322.80      6.35 o
  -3  -6   4      672.55      610.72     28.63 o
  -2  -6   4       23.93       36.63      4.61 o
  -1  -6   4       22.88       25.32      2.73 o
   0  -6   4      611.07      522.29      9.30 o
   1  -6   4      862.61      998.33     16.42 o
   2  -6   4     2392.23     2467.48     38.87 o
   3  -6   4     1083.18     1279.88     33.17 o
   4  -6   4       28.68       29.26      6.38 o
   5  -6   4      927.51      816.40     19.70 o
   6  -6   4       30.64       24.91      8.16 o
   7  -6   4        3.10        2.66     14.02 o
   8  -6   4      206.74      268.33     62.24 o
   9  -6   4       85.24      108.14     17.12 o
  10  -6   4        4.95        9.08      8.60 o
 -13  -5   4       17.73       22.80      8.04 o
 -12  -5   4      152.49      137.29     42.02 o
 -11  -5   4        3.54        3.57      4.72 o
 -10  -5   4       42.77       60.65      9.67 o
  -9  -5   4       36.31       17.80      2.73 o
  -8  -5   4      634.70      672.90     36.01 o
  -7  -5   4      997.51     1021.29     31.07 o
  -6  -5   4      503.99      491.21     13.67 o
  -5  -5   4      499.53      449.27     16.71 o
  -4  -5   4      269.01      228.75     10.40 o
  -3  -5   4       43.15       29.97      3.54 o
  -2  -5   4      486.47      537.18     12.65 o
  -1  -5   4      630.91      434.81      7.64 o
   0  -5   4       12.49       11.92      6.35 o
   1  -5   4     2856.86     2556.44     67.44 o
   2  -5   4      517.54      526.61     11.88 o
   3  -5   4       13.02        4.55      2.44 o
   4  -5   4      228.50      157.74      5.13 o
   5  -5   4       16.99       15.72      9.67 o
   6  -5   4      516.90      591.05     16.14 o
   7  -5   4      244.60      266.48     43.13 o
   8  -5   4      102.78       87.10     15.72 o
   9  -5   4      182.18      205.92     17.87 o
  10  -5   4        0.90        1.14      7.08 o
  11  -5   4      209.25      249.97     36.05 o
 -13  -4   4        0.66        1.40     10.40 o
 -12  -4   4       81.91       82.83      9.10 o
 -11  -4   4      810.03      834.47     58.11 o
 -10  -4   4      481.78      500.45     27.63 o
  -9  -4   4       16.57        8.73      4.50 o
  -8  -4   4     1849.93     1816.41     36.12 o
  -7  -4   4       12.57       17.64      3.70 o
  -6  -4   4        7.42        6.49      1.90 o
  -5  -4   4     2630.13     2508.14     61.02 o
  -4  -4   4     2611.90     2527.24     50.97 o
  -3  -4   4       15.62       12.32      1.79 o
  -2  -4   4     3411.41     3560.61     44.43 o
  -1  -4   4     4574.19     4784.31     67.28 o
   0  -4   4      239.63      340.59     16.82 o
   1  -4   4       40.61       36.11      6.68 o
   2  -4   4      333.34      353.60      8.38 o
   3  -4   4     1627.67     1692.90     19.00 o
   4  -4   4       43.93       45.38      5.40 o
   5  -4   4      755.39      736.46     90.76 o
   6  -4   4      120.02      112.61     16.49 o
   7  -4   4      122.41      129.20     17.89 o
   8  -4   4        9.37       44.35     14.68 o
   9  -4   4       13.76        3.91      9.67 o
  10  -4   4      281.72      256.01     29.18 o
  11  -4   4      146.86      190.44     36.75 o
  12  -4   4        4.23        4.15      8.31 o
 -12  -3   4       88.03      133.92     39.55 o
 -11  -3   4       38.92       50.50     20.11 o
 -10  -3   4       18.94       27.57     17.38 o
  -9  -3   4      130.71       96.77      8.12 o
  -8  -3   4       92.90       73.09      5.46 o
  -7  -3   4      218.01      222.37     15.27 o
  -6  -3   4     2992.04     3014.32     48.06 o
  -5  -3   4      927.58      882.96     14.04 o
  -4  -3   4       26.65       34.02      3.32 o
  -3  -3   4     3577.14     3754.91    134.04 o
  -2  -3   4     5580.74     5498.11    101.69 o
  -1  -3   4     1336.58     1568.96     25.86 o
   0  -3   4      121.79      155.55      1.24 o
   1  -3   4     1850.57     1881.81     19.36 o
   2  -3   4      782.98      693.84     10.70 o
   3  -3   4       54.92      136.44      5.77 o
   4  -3   4        1.57        1.86      3.45 o
   5  -3   4      519.65      418.94     10.59 o
   6  -3   4      197.65      197.12      7.19 o
   7  -3   4       15.38       18.52      5.90 o
   8  -3   4      141.59      196.04     13.77 o
   9  -3   4      295.51      195.38     49.22 o
  10  -3   4      272.03      269.78     20.07 o
  11  -3   4       12.75       32.17     33.24 o
  12  -3   4       16.97       25.01     10.15 o
 -12  -2   4      127.44       98.72     20.11 o
 -11  -2   4      357.74      343.28     26.90 o
 -10  -2   4      134.85      103.93     16.93 o
  -9  -2   4       13.08       29.38     19.63 o
  -8  -2   4      677.88      694.36     12.50 o
  -7  -2   4     1449.83     1429.64     26.70 o
  -6  -2   4     2186.67     2322.05     84.56 o
  -5  -2   4     1176.25     1298.56     19.83 o
  -4  -2   4     1028.90     1055.45     19.15 o
  -3  -2   4     2778.33     2702.74     69.21 o
  -2  -2   4      483.71      431.94     16.54 o
  -1  -2   4       23.57       41.69      3.76 o
   0  -2   4      336.90      477.88      8.85 o
   1  -2   4      180.87      254.39     24.09 o
   2  -2   4     1117.80     1272.95     42.48 o
   3  -2   4      101.47       89.75      6.90 o
   4  -2   4     6251.21     6230.00     94.49 o
   5  -2   4     1458.29     1494.99     28.98 o
   6  -2   4      760.16      767.87     19.60 o
   7  -2   4      831.82      630.94     23.98 o
   8  -2   4      314.32      390.28     24.61 o
   9  -2   4      177.67      215.27     15.03 o
  10  -2   4        0.68        7.92     10.96 o
  11  -2   4      168.31      206.55     18.25 o
  12  -2   4      263.81      265.35     39.96 o
  13  -2   4      107.91       82.24     12.10 o
 -12  -1   4      204.28      239.90     14.32 o
 -11  -1   4       16.56       24.11     17.52 o
 -10  -1   4        1.98        4.38      5.45 o
  -9  -1   4      266.03      262.37     21.03 o
  -8  -1   4      204.77      221.53     31.69 o
  -7  -1   4      316.82      310.02     41.14 o
  -6  -1   4        0.99        1.93      2.81 o
  -5  -1   4     4236.52     4248.84     72.53 o
  -4  -1   4      378.83      386.17      6.38 o
  -3  -1   4      248.57      206.24      8.74 o
  -2  -1   4      332.73      234.40      2.59 o
  -1  -1   4       43.24       34.59      2.03 o
   0  -1   4      621.87      459.20     19.79 o
   1  -1   4       42.35       32.55      2.91 o
   2  -1   4      154.09       83.13      9.83 o
   3  -1   4     1915.41     2242.72     48.97 o
   4  -1   4     3065.12     3429.79     94.04 o
   5  -1   4      325.49      476.07     25.42 o
   6  -1   4     1264.13     1075.44     25.86 o
   7  -1   4      930.43      969.56     25.57 o
   8  -1   4       35.38       52.63      5.99 o
   9  -1   4      197.33      217.37     21.58 o
  10  -1   4      722.87      833.14     43.17 o
  11  -1   4      221.52      236.93     21.07 o
  12  -1   4      219.21      199.45     26.82 o
  13  -1   4      481.73      440.51     86.67 o
 -12   0   4       65.70       86.59     17.30 o
 -11   0   4        0.69        1.48      5.48 o
 -10   0   4      367.17      398.38     19.83 o
  -9   0   4      146.84      175.85     12.94 o
  -8   0   4       98.73       99.23     18.74 o
  -7   0   4      125.76       96.11     11.29 o
  -6   0   4       28.67       12.09      4.80 o
  -5   0   4     2614.71     3001.84     50.55 o
  -4   0   4      130.71      121.19      4.46 o
  -3   0   4     4180.17     4256.34     70.99 o
  -2   0   4      639.45      683.84      1.62 o
  -1   0   4       21.25        9.89      1.02 o
   0   0   4        5.84       41.65      2.47 o
   1   0   4      132.03       96.74      4.39 o
   2   0   4     8379.30     8614.73    123.09 o
   3   0   4     1786.48     2295.97     92.05 o
   4   0   4      233.05      181.42     11.22 o
   5   0   4     3521.30     4135.78     53.93 o
   6   0   4      189.58      143.78     12.99 o
   7   0   4     1167.81     1151.16     37.74 o
   8   0   4      161.44      117.78     31.80 o
   9   0   4     2302.60     2396.15    157.13 o
  10   0   4      805.80      815.41     29.69 o
  11   0   4      240.47      265.37     34.53 o
  12   0   4      264.75      343.73     15.86 o
  13   0   4       33.08       19.01     19.44 o
  14   0   4       15.18       18.58     12.53 o
 -11   1   4      112.66      130.85     59.70 o
 -10   1   4       80.48       60.38     32.69 o
  -9   1   4        6.91       19.57     10.15 o
  -8   1   4       99.70       91.27      6.92 o
  -7   1   4      266.67      303.99     10.38 o
  -6   1   4      387.52      335.15     11.51 o
  -5   1   4      191.15      253.81     15.27 o
  -4   1   4     2365.76     2102.87     71.21 o
  -3   1   4     2417.78     2447.40     29.55 o
  -2   1   4     1161.15     1319.32     48.36 o
  -1   1   4      118.88      123.39      1.59 o
   0   1   4      814.87      812.97     15.27 o
   1   1   4     3719.41     3721.39     73.71 o
   2   1   4      438.76      590.95      3.78 o
   3   1   4    27232.31    28886.65    458.41 o
   4   1   4     2056.76     2469.60     43.21 o
   5   1   4     9568.11     9537.26    189.50 o
   6   1   4        1.38        1.01      2.81 o
   7   1   4       43.42       24.45      3.18 o
   8   1   4      173.45      168.46     27.86 o
   9   1   4     1539.56     1499.90     46.12 o
  10   1   4      192.70      212.52     34.68 o
  11   1   4        3.79        2.73      9.39 o
  12   1   4       87.35       96.25     27.19 o
  13   1   4        9.83       14.32     17.64 o
  14   1   4       24.08       53.79     19.41 o
 -11   2   4       50.03       92.16     32.95 o
 -10   2   4        1.49        2.14      9.39 o
  -9   2   4       10.31       25.12     10.45 o
  -8   2   4      174.02      240.18     15.34 o
  -7   2   4        3.16        3.39      3.78 o
  -6   2   4        2.86        7.00      4.78 o
  -5   2   4       11.24       10.96     11.14 o
  -4   2   4      747.42      656.18     18.15 o
  -3   2   4      197.84      230.48     22.51 o
  -2   2   4       73.88      112.11      7.42 o
  -1   2   4     1220.10      960.82     32.87 o
   0   2   4      512.75      587.14      5.28 o
   1   2   4        5.86        3.14      1.37 o
   2   2   4     1244.19     1150.67     37.05 o
   3   2   4      232.33      206.73     16.86 o
   4   2   4     2442.70     2349.08     68.48 o
   5   2   4        2.39        1.52      7.23 o
   6   2   4       12.46       11.30      3.16 o
   7   2   4      674.35      507.42     40.07 o
   8   2   4       29.01       35.34     17.05 o
   9   2   4       37.52       69.17      6.97 o
  10   2   4       14.77       33.13     13.87 o
  11   2   4      591.27      551.37     31.25 o
  12   2   4       48.42       72.44     29.88 o
  13   2   4       37.95       49.31      9.00 o
  14   2   4      192.17      241.44     24.13 o
 -11   3   4       55.53       14.03     13.59 o
 -10   3   4       18.98       58.03     59.92 o
  -9   3   4      325.98      274.55     18.26 o
  -8   3   4        1.02        4.24      9.94 o
  -7   3   4       97.94       63.47     11.95 o
  -6   3   4       78.66       55.75      5.55 o
  -5   3   4      608.85      733.11     57.48 o
  -4   3   4      933.90      945.81     25.13 o
  -3   3   4        9.74       10.91      4.72 o
  -2   3   4     4721.12     5326.98    107.07 o
  -1   3   4     3185.89     3381.81    106.40 o
   0   3   4       11.77        5.19     14.41 o
   1   3   4      689.59      573.39     12.08 o
   2   3   4     3906.39     3605.71     32.61 o
   3   3   4       23.09        9.24     12.69 o
   4   3   4      437.24      456.65      5.79 o
   5   3   4     2970.20     2944.14     33.87 o
   6   3   4      955.32     1014.85     15.81 o
   7   3   4      152.78      187.98     33.24 o
   8   3   4       21.76       19.37      4.41 o
   9   3   4      151.93      113.94     14.42 o
  10   3   4      737.41      855.12     58.88 o
  11   3   4        0.96        3.65      6.31 o
  12   3   4       26.21       46.51     11.40 o
  13   3   4       70.79       98.04     12.00 o
  14   3   4       93.12       84.33     12.84 o
  15   3   4        0.04        4.43     18.45 o
 -10   4   4      127.08      142.45     17.72 o
  -9   4   4      176.39      199.43     32.50 o
  -8   4   4       74.17      115.43     11.11 o
  -7   4   4      284.91      242.30     15.27 o
  -6   4   4      182.84      159.02     16.19 o
  -5   4   4        5.55        7.48      7.31 o
  -4   4   4     2234.94     2226.09     43.54 o
  -3   4   4     5489.85     5875.57    135.00 o
  -2   4   4     4849.46     4682.88    185.10 o
  -1   4   4       71.87       14.38      4.06 o
   0   4   4      119.96      168.81     23.37 o
   1   4   4      906.43      871.66     21.69 o
   2   4   4       93.64       60.93      5.28 o
   3   4   4      267.66      238.29     29.66 o
   4   4   4     3627.11     3528.83     83.64 o
   5   4   4      958.61     1013.52     69.14 o
   6   4   4      109.87      145.88     17.08 o
   7   4   4     1137.11     1076.90    100.91 o
   8   4   4      299.14      281.62     18.19 o
   9   4   4       90.40      139.70      7.05 o
  10   4   4      280.74      250.87      8.60 o
  11   4   4       86.27       57.06     11.04 o
  12   4   4      337.95      284.75     14.84 o
  13   4   4        9.92        7.32      7.52 o
  14   4   4      291.23      293.26     42.10 o
  15   4   4      285.37      260.14     26.16 o
  -9   5   4        0.92        1.25     12.47 o
  -8   5   4      512.37      549.21    130.72 o
  -7   5   4      235.29      250.10     18.20 o
  -6   5   4       73.13       71.63     13.36 o
  -5   5   4      899.47      980.00     90.72 o
  -4   5   4      543.07      467.43     14.45 o
  -3   5   4      102.32      117.33     18.48 o
  -2   5   4     1684.31     1681.86     67.81 o
  -1   5   4      315.40      383.44     10.51 o
   0   5   4     1688.19     1572.69     15.09 o
   1   5   4       29.01       26.38      3.63 o
   2   5   4       22.59       35.47     11.99 o
   3   5   4     1051.05      907.94      9.00 o
   4   5   4        2.84       16.74      6.05 o
   5   5   4      186.08      238.17      3.36 o
   6   5   4     1257.21     1229.11     34.67 o
   7   5   4     1495.25     1353.30     27.55 o
   8   5   4        7.82       14.56      9.78 o
   9   5   4       57.55       50.03      9.89 o
  10   5   4      276.34      240.42     16.90 o
  11   5   4      359.88      438.00     26.71 o
  12   5   4      101.43       89.37     13.44 o
  13   5   4        0.38        2.90      6.83 o
  14   5   4      567.91      573.03     57.00 o
  15   5   4      808.13      664.62     27.05 o
  -9   6   4       77.44       67.90     40.51 o
  -8   6   4      148.32      150.15     40.92 o
  -7   6   4       10.22       29.61      9.62 o
  -6   6   4      662.73      822.29     58.63 o
  -5   6   4       36.11       47.24     11.62 o
  -4   6   4      106.15       94.44     18.78 o
  -3   6   4      326.20      386.10     31.21 o
  -2   6   4     1484.27     1613.62     44.72 o
  -1   6   4      916.16      829.95     12.00 o
   0   6   4      193.52      203.57      4.51 o
   1   6   4     1467.96     1246.57     27.71 o
   2   6   4      573.62      611.72      8.83 o
   3   6   4      333.57      353.07      7.30 o
   4   6   4        3.62        1.69      1.61 o
   5   6   4       55.57       73.18      9.92 o
   6   6   4     1766.57     1760.43     87.18 o
   7   6   4        7.70       13.49      7.45 o
   8   6   4      255.87      260.95     13.84 o
   9   6   4     1278.49     1412.60     37.47 o
  10   6   4     1214.77     1242.17     64.68 o
  11   6   4      355.14      322.40     33.46 o
  12   6   4      115.80      101.58     21.07 o
  13   6   4      570.94      623.56     27.99 o
  14   6   4       35.49        8.90      7.85 o
  15   6   4       37.96       71.08     11.43 o
  -8   7   4       28.92       56.80     41.47 o
  -7   7   4      170.57      194.52     61.36 o
  -6   7   4      598.60      709.19    109.43 o
  -5   7   4        9.00       21.74      6.81 o
  -4   7   4      282.31      261.47     15.02 o
  -3   7   4      111.70      116.01      7.34 o
  -2   7   4       67.58       59.05      8.52 o
  -1   7   4        8.78       15.26      3.50 o
   0   7   4      585.51      524.48     18.56 o
   1   7   4      152.71      168.91      8.08 o
   2   7   4     1422.34     1457.40     33.21 o
   3   7   4       18.69       56.17      6.71 o
   4   7   4        8.12        3.03      2.47 o
   5   7   4      493.56      511.79     15.39 o
   6   7   4     3239.07     3338.43     40.94 o
   7   7   4      492.43      489.53     32.36 o
   8   7   4     1068.35     1185.30     59.40 o
   9   7   4      751.77      811.62     58.00 o
  10   7   4       54.82       51.04      7.31 o
  11   7   4       79.46      123.95     78.11 o
  12   7   4      106.49       91.56     11.44 o
  13   7   4        1.02        5.31      9.52 o
  14   7   4       23.91       49.68     37.37 o
  15   7   4       87.73      136.12     14.07 o
  -7   8   4      167.96      172.07     16.36 o
  -6   8   4      253.77      227.84     21.66 o
  -5   8   4      132.45       82.18     36.56 o
  -4   8   4      384.52      394.09     18.14 o
  -3   8   4       93.23      139.65     30.07 o
  -2   8   4      242.76      263.19     24.17 o
  -1   8   4      846.27      902.13     14.39 o
   0   8   4      913.42      929.87     21.29 o
   1   8   4       28.12       25.73      4.84 o
   2   8   4      755.25      640.95      7.49 o
   3   8   4      516.63      565.26     11.40 o
   4   8   4     1328.67     1363.72     63.16 o
   5   8   4        1.77        7.40      4.32 o
   6   8   4        9.70       13.84      3.04 o
   7   8   4      988.15     1181.14     30.07 o
   8   8   4     1157.24     1237.18     49.07 o
   9   8   4       88.14       87.22      7.38 o
  10   8   4      183.28      154.98     16.12 o
  11   8   4      113.73      136.58     17.05 o
  12   8   4       63.86       60.23     18.63 o
  13   8   4       51.08       79.53     11.81 o
  14   8   4       39.46       45.73     42.06 o
  15   8   4       84.02       83.36     11.91 o
  -6   9   4       18.37       89.49     65.75 o
  -5   9   4      286.35      277.12     33.76 o
  -4   9   4        6.46        9.23      8.34 o
  -3   9   4       42.98       25.59     19.00 o
  -2   9   4      165.35      193.19     13.39 o
  -1   9   4      117.03       96.39     23.06 o
   0   9   4       58.47       95.25     12.43 o
   1   9   4      297.03      311.06      9.03 o
   2   9   4     2765.13     3009.82     60.20 o
   3   9   4      779.61      756.74     18.24 o
   4   9   4       44.54       52.92      4.32 o
   5   9   4      211.42      212.76     23.10 o
   6   9   4        8.78        8.20      2.81 o
   7   9   4      442.68      425.41     11.77 o
   8   9   4        1.10       10.38     13.69 o
   9   9   4     1453.24     1461.40     90.83 o
  10   9   4      731.82      831.44    101.76 o
  11   9   4       97.90       99.82      8.08 o
  12   9   4        0.62        4.34      4.52 o
  13   9   4       10.43        9.21      4.28 o
  14   9   4      114.18      126.72     13.10 o
  15   9   4        1.16        3.32      7.17 o
  -5  10   4       28.65       39.92     17.56 o
  -4  10   4       48.36       54.10     40.55 o
  -3  10   4      363.51      415.23     85.48 o
  -1  10   4       50.83       52.03     23.02 o
   0  10   4      184.83      248.87     17.71 o
   1  10   4      480.33      437.93     34.64 o
   2  10   4      397.46      396.92      6.05 o
   3  10   4       72.34       72.17      6.68 o
   4  10   4      477.13      467.28     15.83 o
   5  10   4      530.89      513.65     24.24 o
   6  10   4        1.19        0.77      4.40 o
   7  10   4        7.37       11.11      4.02 o
   8  10   4       31.13       37.19     19.92 o
   9  10   4      401.05      377.24     29.70 o
  10  10   4       86.45       95.35      7.40 o
  11  10   4       28.40       55.54     29.22 o
  12  10   4      199.83      163.84     28.85 o
  13  10   4       41.47       37.39      8.60 o
  14  10   4        1.57        1.84      9.58 o
  -4  11   4      126.85      180.55     55.23 o
  -3  11   4      270.32      333.80     43.31 o
  -2  11   4       45.24       16.52     15.24 o
  -1  11   4      103.02      111.79     14.04 o
   0  11   4      137.65      131.12     10.14 o
   1  11   4      169.00      125.09     34.31 o
   2  11   4        1.96        2.44      1.45 o
   3  11   4      336.58      321.77     34.20 o
   4  11   4      983.19      980.66     58.63 o
   5  11   4        3.02        2.92      2.65 o
   6  11   4       16.37        5.82      4.61 o
   7  11   4       90.62      118.94      6.37 o
   8  11   4        4.41        2.96      3.22 o
   9  11   4       24.11       16.69      6.75 o
  10  11   4      918.85      882.98     21.91 o
  11  11   4     1067.96     1059.21     33.80 o
  12  11   4      108.76      116.99     11.18 o
  13  11   4       38.29       34.55     10.48 o
  14  11   4       34.15       32.81      7.30 o
  -3  12   4       23.12       14.21      8.50 o
  -2  12   4      299.48      261.07     29.88 o
  -1  12   4      281.66      419.04     85.78 o
   0  12   4       42.66       44.06      7.65 o
   1  12   4        1.55       10.31      7.69 o
   2  12   4      143.94      118.03     23.50 o
   3  12   4       29.27       45.71      9.48 o
   4  12   4       64.73       43.56      7.87 o
   5  12   4      191.79      241.84      9.74 o
   6  12   4       70.97       57.96      5.74 o
   7  12   4        9.37       14.52     11.03 o
   8  12   4       17.42       24.40      7.42 o
   9  12   4        4.97        4.21      4.47 o
  10  12   4      967.80      971.78     22.31 o
  11  12   4      411.75      357.46     10.62 o
  12  12   4        0.32       20.13     19.44 o
  13  12   4      260.65      234.12     56.97 o
  -1  13   4       46.97       64.64     17.64 o
   0  13   4       35.64       15.61     12.25 o
   1  13   4      208.51      185.23     32.61 o
   2  13   4       16.87       19.01     18.78 o
   3  13   4       30.81       41.85      5.81 o
   4  13   4      179.75      196.26      9.22 o
   5  13   4       16.85       34.52     16.53 o
   6  13   4        3.10        6.44      6.46 o
   7  13   4       71.25       98.22      7.62 o
   8  13   4      197.81      188.41      8.76 o
   9  13   4      166.97       96.32     14.65 o
  10  13   4       86.68       73.47      6.14 o
  11  13   4       16.08       54.54      7.60 o
  12  13   4      202.56      170.00     16.16 o
   1  14   4        7.51       10.24      8.52 o
   2  14   4        2.35        7.59     11.72 o
   3  14   4        5.32       12.82     13.72 o
   4  14   4       27.85       50.96      7.53 o
   5  14   4        9.14        9.27      4.91 o
   6  14   4       35.83       15.24      5.95 o
   7  14   4      490.15      458.50     41.21 o
   8  14   4      147.61      157.23     22.65 o
   9  14   4       46.81       60.75      6.75 o
  10  14   4       19.28       17.09     23.13 o
  11  14   4       28.44       54.23     11.81 o
   3  15   4      529.23      516.09     42.98 o
   4  15   4      398.81      451.71     21.65 o
   5  15   4        0.26        4.89      7.53 o
   6  15   4       11.73       16.67     13.72 o
   7  15   4      265.05      303.56     20.96 o
   8  15   4        4.14       19.04     26.75 o
   9  15   4       58.63       56.06     16.71 o
  -5 -14   5        6.88        8.62     11.03 o
  -4 -14   5        0.47        2.18      5.41 o
  -3 -14   5        1.58        8.15      6.14 o
  -2 -14   5       30.46       37.30      7.88 o
  -8 -13   5      118.18      131.72     45.49 o
  -7 -13   5      124.89      123.98     15.39 o
  -6 -13   5       46.19       57.19     12.40 o
  -5 -13   5        9.85       14.17      5.74 o
  -4 -13   5       37.78       53.24     11.51 o
  -3 -13   5      135.30      152.14     11.24 o
  -2 -13   5      215.94      245.91     38.52 o
  -1 -13   5       74.86       55.53      6.31 o
   0 -13   5      190.84      181.89     22.43 o
   1 -13   5      471.69      458.21     24.41 o
  -9 -12   5      305.00      278.80     19.85 o
  -8 -12   5      485.03      540.87     78.95 o
  -7 -12   5       81.37       95.26      9.53 o
  -6 -12   5       24.23       20.24     16.53 o
  -5 -12   5      461.97      427.93     42.10 o
  -4 -12   5      530.92      510.36     18.11 o
  -3 -12   5      106.16      142.15     27.86 o
  -2 -12   5        6.15        0.89      3.94 o
  -1 -12   5      279.05      256.03     27.89 o
   0 -12   5      437.82      519.65     23.46 o
   1 -12   5      281.05      263.61     12.85 o
   2 -12   5      592.97      584.41     20.39 o
   3 -12   5       70.18       54.46      9.26 o
 -10 -11   5       87.06       70.10      9.08 o
  -9 -11   5        4.96        0.15      5.98 o
  -8 -11   5      729.01      602.42     21.84 o
  -7 -11   5        0.04        1.30      4.69 o
  -6 -11   5      257.52      263.48     14.51 o
  -5 -11   5      310.31      342.76     30.00 o
  -4 -11   5      115.02       97.79     17.67 o
  -3 -11   5      601.10      579.48     17.84 o
  -2 -11   5      925.22      874.14     38.08 o
  -1 -11   5      483.65      417.60     31.58 o
   0 -11   5       77.14       97.37     18.15 o
   1 -11   5       11.58        9.04      5.79 o
   2 -11   5     1261.53     1235.67     88.69 o
   3 -11   5        9.82       17.14     18.74 o
   4 -11   5        9.00       18.88     10.46 o
   5 -11   5        6.00        7.67      9.26 o
 -11 -10   5      150.91      181.23     12.32 o
 -10 -10   5      281.04      304.38     17.86 o
  -9 -10   5        1.19        1.92      5.24 o
  -8 -10   5       83.80       93.56      7.90 o
  -7 -10   5      466.35      486.30     56.26 o
  -6 -10   5      175.75      204.03      7.60 o
  -5 -10   5        0.67        1.29      2.83 o
  -4 -10   5      123.07      102.47      4.62 o
  -3 -10   5      555.70      578.07     15.72 o
  -2 -10   5      597.47      627.88     42.13 o
  -1 -10   5     1637.80     1715.71     39.62 o
   0 -10   5        9.82        7.08      5.09 o
   1 -10   5      114.47      121.59      9.09 o
   2 -10   5      520.54      505.71     35.53 o
   3 -10   5      285.95      312.73     15.25 o
   4 -10   5        6.64       31.62     21.44 o
   5 -10   5      248.72      222.99     19.11 o
   6 -10   5       82.67       88.22     12.80 o
 -11  -9   5      208.21      210.59     14.98 o
 -10  -9   5       52.87       40.66     15.50 o
  -9  -9   5      422.80      451.07     19.04 o
  -8  -9   5      406.80      342.76     23.32 o
  -7  -9   5      733.94      711.97     18.07 o
  -6  -9   5       30.64       45.79     19.22 o
  -5  -9   5      137.58      161.64     11.33 o
  -4  -9   5       48.46       69.34      3.50 o
  -3  -9   5       10.51        6.12      2.36 o
  -2  -9   5       29.59       44.20      3.14 o
  -1  -9   5       25.84       38.39      9.59 o
   0  -9   5       48.89       65.22      4.87 o
   1  -9   5       16.09       27.01     13.61 o
   2  -9   5        8.75       22.26     14.94 o
   3  -9   5      790.52      725.94     19.04 o
   4  -9   5      434.22      405.88     20.26 o
   5  -9   5      165.37      176.83     13.24 o
   6  -9   5        8.55        2.76      9.92 o
   7  -9   5      100.74       65.40     10.13 o
   8  -9   5      168.41      142.54     60.62 o
 -12  -8   5       17.72       36.45      9.52 o
 -11  -8   5       79.50       46.71      9.52 o
  -9  -8   5      403.86      413.92     21.44 o
  -8  -8   5      681.95      652.57     21.98 o
  -7  -8   5       23.41       18.52      3.27 o
  -6  -8   5      184.22      186.59     11.14 o
  -5  -8   5      217.68      205.46     14.87 o
  -4  -8   5      351.91      361.98      6.46 o
  -3  -8   5      182.92      140.01      3.53 o
  -2  -8   5      277.79      318.79     20.96 o
  -1  -8   5      708.24      803.48     36.78 o
   0  -8   5       28.41       47.30      3.63 o
   1  -8   5      117.79      144.13      7.60 o
   2  -8   5      526.84      506.47     13.36 o
   3  -8   5     1712.32     1898.02     43.79 o
   4  -8   5      226.49      184.09     16.27 o
   5  -8   5      250.20      299.03     56.01 o
   6  -8   5      268.15      251.13     23.50 o
   7  -8   5      247.70      239.28     28.85 o
   8  -8   5        2.52        5.33     10.22 o
   9  -8   5       52.36       53.25      9.83 o
 -12  -7   5       16.88       14.83      8.78 o
 -11  -7   5        9.84        6.42      7.38 o
 -10  -7   5      701.17      710.30     25.90 o
  -9  -7   5      413.27      326.95     12.67 o
  -8  -7   5       96.90       93.54     15.50 o
  -7  -7   5      379.95      343.92     11.48 o
  -6  -7   5      535.86      572.09     35.57 o
  -5  -7   5      171.64      156.36      8.28 o
  -4  -7   5      185.99      199.60      1.98 o
  -3  -7   5      576.08      614.28     50.77 o
  -2  -7   5      863.66      826.39     39.48 o
  -1  -7   5       13.18       11.51      2.41 o
   0  -7   5      546.49      519.55     10.67 o
   1  -7   5      334.05      280.16      7.07 o
   2  -7   5      634.38      690.17     18.59 o
   3  -7   5       21.83       28.44      5.21 o
   4  -7   5      567.84      539.87     25.90 o
   5  -7   5     1279.73     1331.81     36.56 o
   6  -7   5        4.31       10.53      9.24 o
   7  -7   5       15.29       33.24     18.48 o
   8  -7   5      255.35      225.33     31.73 o
   9  -7   5      330.29      387.97     59.51 o
  10  -7   5       86.42      119.39     22.87 o
 -12  -6   5      225.24      272.50     16.75 o
 -11  -6   5        1.63        3.62      8.93 o
 -10  -6   5       94.36      121.52     22.21 o
  -9  -6   5        0.86        2.18      5.65 o
  -8  -6   5      353.93      460.47     19.15 o
  -7  -6   5     1052.70     1051.21     33.21 o
  -6  -6   5      387.46      411.47     19.70 o
  -5  -6   5      308.27      281.91     14.57 o
  -4  -6   5      422.19      398.15     28.41 o
  -3  -6   5      250.01      287.48     11.57 o
  -2  -6   5       29.45       20.73      2.29 o
  -1  -6   5      426.80      552.08     30.51 o
   0  -6   5     2095.21     2153.05     32.50 o
   1  -6   5      479.64      416.95     25.97 o
   2  -6   5      415.79      452.06     10.67 o
   3  -6   5     1143.11     1184.76     57.44 o
   4  -6   5      743.49      828.50     45.16 o
   5  -6   5      137.81      108.44     13.95 o
   6  -6   5      134.49      122.10     11.21 o
   7  -6   5      119.01      140.60     15.98 o
   8  -6   5      278.03      284.93     19.02 o
   9  -6   5        4.35        6.20      7.72 o
  10  -6   5       58.00       86.43     22.80 o
 -12  -5   5        0.98        5.53     10.26 o
 -11  -5   5      311.77      267.34     16.09 o
 -10  -5   5      185.91      165.12     29.96 o
  -9  -5   5        3.62        4.66      4.20 o
  -8  -5   5      755.98      697.49     70.91 o
  -7  -5   5       64.63       69.50      7.31 o
  -6  -5   5        1.12        1.11      2.36 o
  -5  -5   5     1331.86     1358.48     59.44 o
  -4  -5   5       99.78       94.40      3.39 o
  -3  -5   5      107.44      101.46      1.04 o
  -2  -5   5        3.01        4.06      1.48 o
  -1  -5   5     3736.42     3617.08     72.35 o
   0  -5   5      253.46      253.01      5.28 o
   1  -5   5       66.01       55.08      6.53 o
   2  -5   5     4209.05     4307.56     53.53 o
   3  -5   5      905.71      823.74     14.53 o
   4  -5   5     1260.46     1300.24     43.02 o
   5  -5   5        1.54       10.09      7.19 o
   6  -5   5      279.40      308.64     11.62 o
   7  -5   5      243.54      265.60     16.75 o
   8  -5   5       22.58       28.03     15.86 o
   9  -5   5      223.78      168.67     21.92 o
  10  -5   5       42.13       35.35      8.99 o
  11  -5   5        1.44        8.28     10.65 o
 -12  -4   5      122.48      108.84     12.32 o
 -11  -4   5        2.86        0.97      4.93 o
 -10  -4   5        1.49        1.48      7.45 o
  -9  -4   5      127.04      121.93     12.25 o
  -8  -4   5        1.98        5.28      3.21 o
  -7  -4   5     1438.09     1563.21     52.06 o
  -6  -4   5     1067.79     1064.68     17.05 o
  -5  -4   5      118.99      131.27      2.41 o
  -4  -4   5      114.22      157.67     10.51 o
  -3  -4   5       24.51       47.45      2.27 o
  -2  -4   5       60.50       81.36     19.07 o
  -1  -4   5      142.29      116.83      2.76 o
   0  -4   5       22.64       16.46      1.55 o
   1  -4   5     4528.77     4745.09     49.39 o
   2  -4   5     2335.61     2453.86     37.82 o
   3  -4   5      469.97      669.48     10.53 o
   4  -4   5      363.87      380.36      9.58 o
   5  -4   5      190.83      198.20      8.48 o
   6  -4   5       51.74       69.35     10.48 o
   7  -4   5       13.67        5.59      6.93 o
   8  -4   5      392.29      424.80     21.80 o
   9  -4   5      631.20      615.68     31.62 o
  10  -4   5        0.33        7.42      8.65 o
  11  -4   5        4.74        9.74     11.73 o
  12  -4   5      241.57      253.06     64.57 o
 -12  -3   5        3.82        3.76      9.59 o
 -11  -3   5      119.64      112.36     11.58 o
 -10  -3   5      175.05      174.49     10.97 o
  -9  -3   5      105.38       96.49      6.83 o
  -8  -3   5        8.55        6.60      3.36 o
  -7  -3   5     1131.03     1121.71     18.18 o
  -6  -3   5     1572.82     1627.23     42.54 o
  -5  -3   5       38.84       40.06      5.28 o
  -4  -3   5     2799.10     2907.06     34.04 o
  -3  -3   5     3042.00     3320.27     90.98 o
  -2  -3   5     1054.85      904.14     13.46 o
  -1  -3   5     1063.65      965.51     26.23 o
   0  -3   5      841.13      762.18     14.91 o
   1  -3   5      257.82      246.05      8.35 o
   2  -3   5      830.58      877.28     25.01 o
   3  -3   5     4668.78     5180.53    125.37 o
   4  -3   5       38.34       45.42      3.10 o
   5  -3   5       12.10       13.46      2.81 o
   6  -3   5        1.32        2.71      4.36 o
   7  -3   5      480.14      476.18     10.98 o
   8  -3   5      290.46      295.47     50.66 o
   9  -3   5      500.86      550.14     59.03 o
  10  -3   5      125.46       94.01     16.01 o
  11  -3   5      212.85      254.98     17.74 o
  12  -3   5       69.59       74.00     12.53 o
 -12  -2   5      500.99      568.77     30.62 o
 -11  -2   5      136.99      169.52     10.53 o
 -10  -2   5      142.63      152.00     28.41 o
  -9  -2   5      416.35      439.36     16.17 o
  -8  -2   5        1.69        7.54     10.99 o
  -7  -2   5      102.57      123.29     14.46 o
  -6  -2   5      154.59      155.48      9.96 o
  -5  -2   5     2630.02     2701.74     73.42 o
  -4  -2   5     2508.57     2540.72     28.87 o
  -3  -2   5       74.77       71.13      3.20 o
  -2  -2   5      649.46      557.46      7.78 o
  -1  -2   5       21.60       17.44      5.39 o
   0  -2   5     1402.56     1179.30     33.43 o
   1  -2   5     1339.02     1330.50     23.37 o
   2  -2   5      450.72      525.01     35.01 o
   3  -2   5     7027.18     6952.79    105.32 o
   4  -2   5       57.88      124.25      7.27 o
   5  -2   5       41.16       63.27     13.17 o
   6  -2   5      502.37      567.38     65.64 o
   7  -2   5      464.19      462.09     45.12 o
   8  -2   5      236.45      230.65     18.12 o
   9  -2   5      413.05      390.51     33.32 o
  10  -2   5      226.56      225.71     26.64 o
  11  -2   5      101.45       84.26     24.68 o
  12  -2   5       42.94       82.51     19.81 o
  13  -2   5       97.38       89.83     15.39 o
 -12  -1   5        3.86        6.77      8.90 o
 -11  -1   5       10.15        6.33      6.24 o
 -10  -1   5      265.24      265.88     32.17 o
  -9  -1   5      429.64      428.98     52.28 o
  -8  -1   5        2.44        5.85      4.69 o
  -7  -1   5       65.16       73.59     21.73 o
  -6  -1   5      437.25      427.71     16.86 o
  -5  -1   5       54.68       61.80      4.09 o
  -4  -1   5       36.12       47.50      2.09 o
  -3  -1   5     2263.65     2257.03     32.21 o
  -2  -1   5      715.34      663.84     15.42 o
  -1  -1   5     1296.44     1237.73     38.37 o
   0  -1   5     1422.78     1293.99     18.91 o
   1  -1   5       18.60       35.26      6.16 o
   2  -1   5     2141.80     1875.11     38.85 o
   3  -1   5     1182.73     1365.80      8.17 o
   4  -1   5      794.88      929.75     23.29 o
   5  -1   5     2997.17     3239.06     64.79 o
   6  -1   5       44.96       47.02     14.94 o
   7  -1   5      324.67      244.41     34.72 o
   8  -1   5       57.88       57.84      7.27 o
   9  -1   5      417.67      432.59     45.64 o
  10  -1   5      503.57      519.82     44.61 o
  11  -1   5        2.01        3.47     10.40 o
  12  -1   5      474.80      424.69     21.32 o
  13  -1   5      764.65      788.09     64.09 o
 -11   0   5       66.87       52.48     15.61 o
 -10   0   5      100.24      104.69     32.98 o
  -9   0   5        8.32        3.77      4.68 o
  -8   0   5      195.96      190.96     15.27 o
  -7   0   5      378.51      367.21     34.72 o
  -6   0   5        2.31        7.96      4.17 o
  -5   0   5        1.02        3.28      2.14 o
  -4   0   5      365.54      292.63      5.89 o
  -3   0   5      415.02      414.97      9.55 o
  -2   0   5      655.50      619.23     19.12 o
  -1   0   5       16.16       23.20      1.59 o
   0   0   5      115.35      135.08      6.09 o
   1   0   5     1024.25     1049.09     24.29 o
   2   0   5        6.12       13.31      3.65 o
   3   0   5    11141.33    11892.98    100.80 o
   4   0   5    16511.38    17325.55    209.44 o
   5   0   5     5606.71     6652.03    106.44 o
   6   0   5      263.36      251.27      9.48 o
   7   0   5      334.52      317.07      9.44 o
   8   0   5      567.00      469.49     16.82 o
   9   0   5       24.18       19.69      9.34 o
  11   0   5      451.04      429.45     25.30 o
  12   0   5      385.27      419.52     75.04 o
  13   0   5        4.18        3.98     11.39 o
  14   0   5      193.71      203.05     20.25 o
 -11   1   5       22.29       43.64     24.79 o
 -10   1   5       90.30      101.38      8.17 o
  -9   1   5      268.94      240.50     12.59 o
  -8   1   5      278.15      226.76     11.29 o
  -7   1   5      154.54      165.60     19.74 o
  -6   1   5       47.76       33.99     16.05 o
  -5   1   5        2.70        1.18      2.03 o
  -4   1   5      645.25      642.92     22.69 o
  -3   1   5       40.03       19.40      4.43 o
  -2   1   5      125.76      198.10     13.82 o
  -1   1   5     5467.59     5719.59     85.75 o
   0   1   5     1311.01     1094.36     27.71 o
   1   1   5      247.20      146.33     11.97 o
   2   1   5      219.30      264.51     11.95 o
   3   1   5      939.24      819.19     16.57 o
   4   1   5     1246.48     1212.97     40.08 o
   5   1   5      643.17      667.62     21.76 o
   6   1   5     1367.41     1495.62     30.18 o
   7   1   5       15.53       16.93      2.61 o
   8   1   5       81.95       98.16      9.59 o
   9   1   5        9.09        9.85      7.55 o
  10   1   5       49.96       59.36     39.92 o
  11   1   5       28.79       49.70     30.18 o
  12   1   5      547.01      551.03     35.64 o
  13   1   5      213.61      191.16     16.94 o
 -11   2   5        7.08        3.98      7.48 o
 -10   2   5      222.52      250.11     49.55 o
  -9   2   5      247.67      221.74     24.98 o
  -8   2   5      190.45      190.60     52.39 o
  -7   2   5        1.13        7.67      8.08 o
  -6   2   5      266.41      312.62     11.68 o
  -5   2   5      347.72      293.80     27.74 o
  -4   2   5      332.40      295.33      7.85 o
  -3   2   5       70.10       58.72      2.74 o
  -2   2   5     1585.01     1537.82     18.60 o
  -1   2   5     2415.89     2722.75     25.49 o
   0   2   5     2629.48     2420.98     21.03 o
   1   2   5     1184.61     1110.28     10.92 o
   2   2   5     4754.07     4469.44     39.88 o
   3   2   5        6.95        2.52      4.31 o
   4   2   5      180.19      151.91     11.93 o
   5   2   5     6297.11     6147.65     70.39 o
   6   2   5     2576.30     2716.98     47.95 o
   7   2   5        5.06        1.10      4.36 o
   8   2   5     1425.59     1441.93     33.27 o
   9   2   5      398.51      342.55     59.44 o
  10   2   5       79.29       82.30      8.99 o
  11   2   5       33.60       70.75     10.66 o
  12   2   5        6.62       26.27     16.16 o
  13   2   5      101.02      126.10     10.64 o
  14   2   5       54.31       34.04     26.64 o
 -10   3   5        3.49       12.70     10.33 o
  -9   3   5       42.19       40.13     15.53 o
  -8   3   5       74.96       78.38     19.92 o
  -7   3   5       21.08       52.25     23.46 o
  -6   3   5       12.27       14.13      9.30 o
  -5   3   5       61.83       39.25      5.87 o
  -4   3   5      433.82      442.67     12.09 o
  -3   3   5      402.93      349.74     28.67 o
  -2   3   5      601.31      482.82     10.11 o
  -1   3   5       14.82        4.30      2.34 o
   0   3   5     3795.81     3667.01     47.68 o
   1   3   5      463.20      564.87      8.26 o
   2   3   5       42.65       29.67     15.63 o
   3   3   5     1920.33     2006.79     11.68 o
   4   3   5     3268.62     3491.52     55.86 o
   5   3   5     1342.94     1223.24     43.17 o
   6   3   5       51.09       39.41     16.05 o
   7   3   5     2362.70     2274.68     40.44 o
   8   3   5     1606.47     1651.22     33.98 o
   9   3   5      184.70      151.75     10.63 o
  10   3   5       90.06       87.41      9.62 o
  11   3   5       29.44       27.47      8.38 o
  12   3   5       17.53       23.32     10.29 o
  13   3   5       47.63       61.90     29.77 o
  14   3   5       54.87       67.21     53.31 o
  15   3   5      190.83      180.26     52.43 o
 -10   4   5        0.36       10.09     11.95 o
  -9   4   5       22.76       38.28     12.25 o
  -8   4   5      266.14      231.72     21.43 o
  -7   4   5        0.52        2.29     13.21 o
  -6   4   5       88.58       80.09      6.73 o
  -5   4   5      309.63      309.17     27.23 o
  -4   4   5     2050.19     2094.93     46.01 o
  -3   4   5     1273.78     1212.80     69.03 o
  -2   4   5       12.17       30.96      5.54 o
  -1   4   5        8.70        9.70      3.95 o
   0   4   5      826.18      665.11      9.85 o
   1   4   5      103.55      111.54      2.19 o
   2   4   5     3870.33     3935.35    100.42 o
   3   4   5      637.18      713.24     24.65 o
   4   4   5     1824.74     1782.68     57.22 o
   5   4   5        0.11        2.85      5.20 o
   6   4   5      436.11      552.40     17.43 o
   7   4   5     2668.97     2404.39     46.52 o
   8   4   5      158.15      165.25     15.53 o
   9   4   5      799.83      699.96     20.77 o
  10   4   5      973.79     1062.01     60.21 o
  11   4   5       16.47       16.21     13.39 o
  12   4   5        7.39        1.25      6.78 o
  13   4   5       92.55      116.77     16.60 o
  14   4   5      331.26      302.12     20.72 o
  15   4   5       60.62      100.83     28.34 o
  -9   5   5       14.71       33.27     12.77 o
  -8   5   5       71.81       92.87     16.71 o
  -7   5   5       41.02       35.93     13.39 o
  -6   5   5      200.67      237.52     33.57 o
  -5   5   5      487.82      510.47     17.19 o
  -4   5   5       51.46       41.66     12.62 o
  -3   5   5     1064.54     1192.82     31.88 o
  -2   5   5     3467.24     3598.85     84.15 o
  -1   5   5      384.24      369.46      5.69 o
   0   5   5       33.63       26.60      2.29 o
   1   5   5     1183.97     1124.61     10.00 o
   2   5   5     2676.65     2843.01     36.23 o
   3   5   5       36.91       28.81      4.94 o
   4   5   5      207.99      129.64      7.31 o
   5   5   5     1511.37     1545.88     25.14 o
   6   5   5     1546.08     1551.44     19.33 o
   7   5   5        1.54        1.78      3.10 o
   8   5   5       56.80       66.35     22.54 o
   9   5   5     1236.72     1325.59     42.50 o
  10   5   5     2092.74     2168.04     84.75 o
  11   5   5       29.23       43.81      9.46 o
  12   5   5       31.59       53.86     10.72 o
  13   5   5       44.70       33.70      7.75 o
  14   5   5      253.03      321.02     19.46 o
  15   5   5       39.93       37.88     24.57 o
  -8   6   5       24.52       31.03     28.00 o
  -7   6   5      364.14      343.70     15.67 o
  -6   6   5        1.26        0.74     15.64 o
  -5   6   5      567.40      439.94     93.05 o
  -4   6   5     2275.33     2283.45     67.85 o
  -3   6   5     1860.93     1704.91     52.32 o
  -2   6   5      740.68      883.56     22.70 o
  -1   6   5      269.33      268.51      8.95 o
   0   6   5     1071.97     1000.12     17.81 o
   1   6   5     1640.18     1691.74     67.89 o
   2   6   5      895.73      901.05     25.01 o
   3   6   5      702.61      721.09     25.46 o
   4   6   5      154.54      231.70     10.40 o
   5   6   5      427.05      411.34     16.49 o
   6   6   5      117.47      118.10     12.88 o
   7   6   5      787.84      727.31     28.45 o
   8   6   5      948.66      941.10     31.69 o
   9   6   5      742.03      709.61     26.62 o
  10   6   5        3.10       11.00      9.08 o
  11   6   5        1.53       19.51     16.68 o
  12   6   5      111.59      138.46     11.49 o
  13   6   5        9.10       16.49     14.83 o
  14   6   5       13.55       18.54     12.25 o
  15   6   5      136.75       93.77     23.17 o
  -8   7   5       88.10      128.70     43.90 o
  -7   7   5        0.49       25.17     25.27 o
  -6   7   5       88.32      112.39     53.02 o
  -5   7   5       51.22       45.31     23.35 o
  -4   7   5       19.12       13.81      9.89 o
  -3   7   5     1250.45     1194.86     29.16 o
  -2   7   5      296.58      243.99      9.08 o
  -1   7   5       99.07      105.89     23.17 o
   0   7   5     1509.66     1479.60     61.72 o
   1   7   5       41.68       39.10      7.90 o
   2   7   5      133.02      146.38      8.13 o
   3   7   5      267.91      239.56      9.30 o
   4   7   5      170.45      292.98     13.54 o
   5   7   5     1577.56     1604.61     21.25 o
   6   7   5     1389.19     1326.20     19.26 o
   7   7   5     1267.57     1322.78     27.86 o
   8   7   5      821.31      887.43     27.89 o
   9   7   5        0.78        5.19      7.85 o
  10   7   5      878.20      860.11     27.03 o
  11   7   5      472.73      424.23     25.20 o
  12   7   5        3.06        0.30      9.20 o
  13   7   5      243.56      220.80     18.30 o
  14   7   5       57.06       25.53     12.32 o
  15   7   5       65.40       85.35     13.27 o
  -7   8   5        4.29       32.47     18.37 o
  -6   8   5        4.05        8.28      8.32 o
  -5   8   5        4.66       12.37     12.65 o
  -3   8   5       90.24       65.38      8.00 o
  -2   8   5      210.23      206.75     36.27 o
  -1   8   5        8.35        2.20      5.14 o
   0   8   5       67.57       64.41     13.95 o
   1   8   5      119.82      108.91     10.26 o
   2   8   5     1618.57     1517.15     30.51 o
   3   8   5      604.18      578.07     13.73 o
   4   8   5      218.15      278.25     31.84 o
   5   8   5      373.53      355.63     20.92 o
   6   8   5      619.52      608.57     14.45 o
   7   8   5      411.55      416.77     25.97 o
   8   8   5      377.10      418.87     16.57 o
   9   8   5      804.07      792.06     24.86 o
  10   8   5      433.03      428.34     35.53 o
  11   8   5       71.18       58.82      9.54 o
  12   8   5      415.67      412.82     20.98 o
  13   8   5      105.87      107.09     26.67 o
  14   8   5       31.95       52.97      8.85 o
  15   8   5        1.68        2.57     11.20 o
  -6   9   5       81.48       95.18     13.84 o
  -5   9   5       98.05       90.14     12.68 o
  -4   9   5       29.58       34.16     10.93 o
  -3   9   5      140.02      127.53     15.04 o
  -2   9   5      258.59      259.00     16.01 o
  -1   9   5        3.64        8.17      6.48 o
   0   9   5      191.12      225.39     28.19 o
   1   9   5     1004.94      917.82     17.24 o
   2   9   5      468.29      545.60     23.83 o
   3   9   5        2.21        7.06      6.36 o
   4   9   5      896.17      915.19     52.91 o
   5   9   5     1512.71     1460.35     26.79 o
   6   9   5       16.31        8.41      3.80 o
   7   9   5      118.55      109.41      5.81 o
   8   9   5     1470.42     1517.38     43.06 o
   9   9   5      253.59      315.13     26.27 o
  10   9   5       80.58       76.31      5.33 o
  11   9   5      114.03      111.51     29.48 o
  12   9   5       73.39      104.04      8.05 o
  13   9   5        0.63        4.21      6.61 o
  14   9   5       12.89        3.03     14.91 o
  15   9   5       67.82       66.02     14.54 o
  -5  10   5       84.24       59.40     23.54 o
  -4  10   5       69.81       59.51     10.50 o
  -3  10   5        4.46       17.57     15.90 o
  -2  10   5        0.27        0.30      8.18 o
  -1  10   5       96.04       77.26     10.55 o
   0  10   5      299.44      339.41     11.51 o
   1  10   5       81.53      111.91      6.24 o
   2  10   5      923.09     1093.40     31.14 o
   3  10   5      880.74      804.39     17.78 o
   4  10   5      827.69      891.03     56.74 o
   5  10   5       29.90       44.34     14.17 o
   6  10   5      333.09      359.13     15.98 o
   7  10   5      856.79      854.35     17.04 o
   8  10   5      689.44      768.11     37.45 o
   9  10   5       22.82       22.90      4.12 o
  10  10   5       25.41       35.59      4.74 o
  11  10   5      255.94      286.23     11.29 o
  12  10   5       35.06       48.40      6.25 o
  13  10   5        5.25       12.22      7.08 o
  14  10   5      175.42      223.73     12.66 o
  -4  11   5        0.54        2.00     12.26 o
  -3  11   5        5.48       21.97      8.45 o
  -2  11   5      167.73      118.11     20.85 o
  -1  11   5      234.95      242.39     22.06 o
   0  11   5       48.11       57.25     21.84 o
   1  11   5      104.04      109.46     42.39 o
   2  11   5      923.94      863.64     51.98 o
   3  11   5       86.36       83.12      6.64 o
   4  11   5       73.86      102.57      8.78 o
   5  11   5      624.20      628.66     15.13 o
   6  11   5      444.80      415.44     14.83 o
   7  11   5      207.97      224.95      8.19 o
   8  11   5       12.91        5.90      5.13 o
   9  11   5       42.86       45.32     13.10 o
  10  11   5        1.54        2.79      3.49 o
  11  11   5       41.37       37.21      6.53 o
  12  11   5       22.34       28.82      5.52 o
  13  11   5       26.05       51.94     20.29 o
  14  11   5      227.11      240.47     34.90 o
  -2  12   5       72.67       48.20     35.12 o
  -1  12   5       21.26       36.53     20.73 o
   0  12   5       54.34       65.90      8.32 o
   1  12   5      400.92      462.16     21.62 o
   2  12   5      503.65      501.67     19.12 o
   3  12   5        9.60        0.96      5.33 o
   4  12   5        2.68        1.18      4.20 o
   5  12   5      494.13      497.27     17.01 o
   6  12   5       50.93       70.51      6.85 o
   7  12   5        8.27        3.53      5.29 o
   8  12   5      298.99      287.34      9.60 o
   9  12   5        4.33        4.09      3.39 o
  10  12   5      299.05      312.88     11.92 o
  11  12   5      581.48      588.68     15.42 o
  12  12   5      330.61      369.49     41.65 o
  13  12   5        4.76        6.41      6.21 o
  -1  13   5       22.36       27.98      8.64 o
   0  13   5       75.54       92.17     31.40 o
   1  13   5      105.20      138.51     37.37 o
   2  13   5        7.44       12.20     10.99 o
   3  13   5      321.54      341.14     38.70 o
   4  13   5      197.80      165.37     29.63 o
   5  13   5        4.11        1.11      5.62 o
   6  13   5       82.54       91.22     19.74 o
   7  13   5      288.07      303.72     27.34 o
   8  13   5       91.60       62.93     11.95 o
   9  13   5        0.62        7.05      5.98 o
  10  13   5      495.70      497.07     29.96 o
  11  13   5      250.95      241.51     12.65 o
  12  13   5       62.73       44.53     15.83 o
   1  14   5       53.86       47.36     17.38 o
   2  14   5       73.38       81.61     13.06 o
   3  14   5       76.10      106.65     15.16 o
   4  14   5      159.90      159.42     30.88 o
   5  14   5        5.93       11.18      4.66 o
   6  14   5       31.81       36.94     11.88 o
   7  14   5      632.86      604.18     59.81 o
   8  14   5       15.11       22.38      8.45 o
   9  14   5      293.03      361.61     50.55 o
  10  14   5      365.93      420.49     18.03 o
  11  14   5       32.43       41.62      7.46 o
   4  15   5        2.26        8.75      6.76 o
   5  15   5       19.26       25.08      7.03 o
   6  15   5        6.63       17.46      5.46 o
   7  15   5       33.81       39.55      8.71 o
   8  15   5      322.31      280.79     12.80 o
   9  15   5      151.95      204.31     51.14 o
  -6 -13   6        7.31       13.91      5.74 o
  -5 -13   6       90.77      124.79     30.81 o
  -4 -13   6       60.06      100.37      8.45 o
  -3 -13   6      187.88      203.98     33.46 o
  -2 -13   6       10.75        8.24      6.82 o
  -1 -13   6        2.77        3.62      8.12 o
   0 -13   6      371.62      352.68     25.68 o
  -8 -12   6      139.15      148.21      9.33 o
  -7 -12   6       47.66       23.05     25.24 o
  -6 -12   6       81.30      100.41      6.69 o
  -5 -12   6       66.60       67.77     11.62 o
  -4 -12   6       38.68       62.16     21.18 o
  -3 -12   6       55.68       61.49     13.17 o
  -2 -12   6      224.96      201.00     14.02 o
  -1 -12   6      135.55      136.95     18.82 o
   0 -12   6       34.35       24.43      9.08 o
   1 -12   6      327.99      289.60     16.14 o
   2 -12   6      318.82      316.07     65.60 o
   3 -12   6       37.30       57.59     42.95 o
  -9 -11   6      124.88      141.60     10.40 o
  -8 -11   6        9.63       26.29     33.02 o
  -7 -11   6      413.90      377.33     18.34 o
  -6 -11   6      140.41      151.98      8.85 o
  -5 -11   6       47.91       48.69     11.25 o
  -4 -11   6      494.08      395.65     13.83 o
  -3 -11   6      837.77      830.93     65.16 o
  -2 -11   6      354.78      345.82     13.27 o
  -1 -11   6       44.04       41.03      8.85 o
   0 -11   6        6.93        1.80      6.03 o
   1 -11   6      212.38      240.62     13.01 o
   2 -11   6      208.61      220.98     15.83 o
   3 -11   6       77.34       80.16     14.50 o
   4 -11   6      161.61      164.07     20.40 o
   5 -11   6      262.23      214.58     23.24 o
 -10 -10   6       69.22       82.57      8.93 o
  -9 -10   6       32.55       25.68      5.83 o
  -8 -10   6      409.92      387.84     18.15 o
  -7 -10   6      607.02      590.63     21.40 o
  -6 -10   6        7.35        9.20      6.26 o
  -5 -10   6      252.38      231.20     22.65 o
  -4 -10   6      266.76      241.55      6.37 o
  -3 -10   6        8.15       13.26      4.80 o
  -2 -10   6      617.76      657.37     15.67 o
  -1 -10   6      472.19      491.29     16.09 o
   0 -10   6      293.48      305.10     18.67 o
   1 -10   6        9.17       10.44      6.50 o
   2 -10   6       79.56       88.42      8.25 o
   3 -10   6      146.85      165.91     49.44 o
   4 -10   6      152.70      156.85     16.49 o
   5 -10   6       95.22       81.76     18.00 o
   6 -10   6      145.60      120.39     10.18 o
 -10  -9   6      110.12      128.47     10.33 o
  -9  -9   6      254.61      209.49     13.65 o
  -8  -9   6      303.60      248.45     13.58 o
  -7  -9   6        0.06        1.55      4.43 o
  -6  -9   6       91.64       80.10      5.32 o
  -5  -9   6        3.28        4.91      3.73 o
  -4  -9   6        4.43        6.52      1.40 o
  -3  -9   6       62.99       52.11     18.78 o
  -2  -9   6      341.42      320.84     18.52 o
  -1  -9   6     1475.43     1481.73     38.89 o
   0  -9   6       91.85       90.16      5.02 o
   1  -9   6      153.44      129.91     26.86 o
   2  -9   6      137.56      184.25     23.65 o
   3  -9   6       21.50       14.35      7.14 o
   4  -9   6       18.68       14.84      6.44 o
   5  -9   6       70.83       79.55      7.47 o
   6  -9   6       63.42      115.93     42.32 o
   7  -9   6       18.87       12.61     17.64 o
 -11  -8   6      168.50      276.71     16.53 o
 -10  -8   6      632.64      617.76     26.42 o
  -9  -8   6       45.88       33.50      7.38 o
  -8  -8   6        0.59        1.40      5.17 o
  -7  -8   6      369.66      342.00     13.66 o
  -6  -8   6      329.85      341.77     10.40 o
  -5  -8   6        8.49        4.03      2.32 o
  -4  -8   6       11.48       13.09      1.62 o
  -3  -8   6      629.87      588.78     13.95 o
  -2  -8   6       79.08       76.08      3.69 o
  -1  -8   6        0.49        0.60      2.30 o
   0  -8   6     1004.74     1105.08     26.16 o
   1  -8   6      602.18      679.54     13.69 o
   2  -8   6      447.57      398.75     12.25 o
   3  -8   6      264.84      296.40     28.63 o
   4  -8   6      110.48      120.54     53.02 o
   5  -8   6       63.75       96.77     27.93 o
   6  -8   6       99.46      114.13     28.30 o
   7  -8   6       94.83       99.86     11.17 o
   8  -8   6      250.68      258.58     35.64 o
 -11  -7   6      107.04      107.29     11.58 o
  -9  -7   6      131.60      123.82     10.33 o
  -8  -7   6      164.49      173.30     10.58 o
  -7  -7   6      181.35      182.34      6.65 o
  -6  -7   6       10.13       14.42     11.70 o
  -5  -7   6       40.49       45.15      4.06 o
  -4  -7   6      147.61      154.98      6.38 o
  -3  -7   6       24.85       19.05      5.20 o
  -2  -7   6       42.30       41.99      3.14 o
  -1  -7   6      277.82      209.06      5.01 o
   0  -7   6     1671.44     1731.95     24.12 o
   1  -7   6       75.33       64.66     10.29 o
   2  -7   6       50.95       49.34      5.31 o
   3  -7   6     1627.22     1653.25     34.39 o
   4  -7   6      799.71      903.32     28.59 o
   5  -7   6      260.50      331.39     13.30 o
   6  -7   6        7.44       14.06     14.09 o
   7  -7   6      822.74      845.25     35.53 o
   8  -7   6      107.23      100.28     17.86 o
   9  -7   6        7.86       24.06     11.81 o
 -11  -6   6        6.19       16.82      7.45 o
 -10  -6   6       49.78       48.85      8.85 o
  -9  -6   6      805.29      745.71     26.56 o
  -8  -6   6      434.05      522.92     15.61 o
  -7  -6   6       26.84       32.94      4.72 o
  -6  -6   6      192.60      213.57     14.35 o
  -5  -6   6      544.30      491.88     12.06 o
  -4  -6   6      185.91      190.80      5.28 o
  -3  -6   6        3.32        1.38      1.07 o
  -2  -6   6      451.85      447.16     23.06 o
  -1  -6   6       11.77        5.93      2.52 o
   0  -6   6     1626.10     1875.76     44.97 o
   1  -6   6      868.94      999.18     19.70 o
   2  -6   6     2168.48     2037.07     36.45 o
   3  -6   6     1287.59     1359.03     52.17 o
   4  -6   6       50.54       48.61      5.75 o
   5  -6   6      171.77      177.10      7.94 o
   6  -6   6        2.09        6.12      5.26 o
   7  -6   6      166.08      172.29     14.87 o
   8  -6   6        0.71        4.65      9.10 o
   9  -6   6      272.97      280.46     25.38 o
  10  -6   6      355.82      362.63     22.32 o
 -11  -5   6      377.60      359.50     20.37 o
 -10  -5   6      201.34      226.02     13.65 o
  -9  -5   6      597.95      587.14     20.21 o
  -8  -5   6      102.74       77.05     17.19 o
  -7  -5   6      510.02      472.59     15.52 o
  -6  -5   6      505.37      530.74     25.05 o
  -5  -5   6        0.90        1.28      1.77 o
  -4  -5   6      131.31      124.34      1.49 o
  -3  -5   6       13.17        7.73      5.51 o
  -2  -5   6        3.49        9.95      4.55 o
  -1  -5   6      260.49      267.82      6.94 o
   0  -5   6       27.87       23.82      4.72 o
   1  -5   6     2413.70     2545.71     35.55 o
   2  -5   6      414.27      454.11      9.42 o
   3  -5   6      475.83      512.76     10.96 o
   4  -5   6      308.62      292.16     10.47 o
   5  -5   6      283.80      312.89     50.10 o
   6  -5   6       11.84       23.05      5.67 o
   7  -5   6      196.03      181.62     46.23 o
   8  -5   6      321.45      271.83     49.77 o
   9  -5   6       88.74       99.45     39.59 o
  10  -5   6        9.65       12.51     10.97 o
  11  -5   6       79.36      154.60     64.79 o
 -11  -4   6        6.71        6.05      8.93 o
 -10  -4   6        8.62        1.92      7.38 o
  -9  -4   6       76.34       76.35      7.01 o
  -8  -4   6       66.96       60.00      4.47 o
  -7  -4   6        5.55        4.65      2.59 o
  -6  -4   6      132.75      142.83      5.17 o
  -5  -4   6      614.78      577.97      7.78 o
  -4  -4   6       66.55       41.97      2.14 o
  -3  -4   6      796.15      769.55     27.53 o
  -2  -4   6      286.53      303.89     12.06 o
  -1  -4   6     2820.15     2697.15     55.42 o
   0  -4   6     1795.67     1991.39     33.83 o
   1  -4   6     2131.65     2345.97     34.39 o
   2  -4   6      100.23      146.23      5.87 o
   3  -4   6     1639.05     1754.24     23.51 o
   4  -4   6      876.13      890.28     36.45 o
   5  -4   6       95.85      102.69     10.92 o
   6  -4   6        3.57        0.89      4.61 o
   7  -4   6      310.98      311.17     11.67 o
   8  -4   6      240.63      216.68     35.31 o
   9  -4   6       51.24       99.21     55.38 o
  10  -4   6       66.36       96.70     27.82 o
  11  -4   6      218.45      237.71     76.67 o
  12  -4   6       17.10       47.89      9.31 o
 -11  -3   6        2.89        2.73      8.12 o
 -10  -3   6        5.11        6.91      6.49 o
  -9  -3   6      313.05      327.57     35.97 o
  -8  -3   6       50.11       32.10      2.95 o
  -7  -3   6      148.40      158.12      4.85 o
  -6  -3   6     3955.01     3780.48     42.71 o
  -5  -3   6     2166.99     2110.82     32.58 o
  -4  -3   6      883.47      894.03     34.94 o
  -3  -3   6      109.56      130.67      3.33 o
  -2  -3   6       30.88       24.58      8.26 o
  -1  -3   6      687.75      666.01     13.18 o
   0  -3   6      240.10      254.79      8.78 o
   1  -3   6      775.59      751.32     21.40 o
   2  -3   6      542.96      524.74     21.88 o
   3  -3   6     1895.25     1942.09     27.43 o
   4  -3   6       23.41       35.35      2.85 o
   5  -3   6      351.59      280.75     20.11 o
   6  -3   6      456.18      494.39     34.16 o
   7  -3   6      208.29      220.60     13.87 o
   8  -3   6        5.83        1.25      7.60 o
   9  -3   6       39.26       39.55     19.30 o
  10  -3   6      203.60      311.97     75.19 o
  11  -3   6      135.71      105.73     14.84 o
  12  -3   6       20.73       29.34     18.48 o
 -11  -2   6       11.91       12.10     11.81 o
 -10  -2   6       43.07       11.89      6.71 o
  -9  -2   6      185.05      200.06     34.50 o
  -8  -2   6       49.69       37.44     17.60 o
  -7  -2   6      137.31      141.53     18.67 o
  -6  -2   6     2033.63     2029.09     71.39 o
  -5  -2   6     2161.84     2149.36     31.91 o
  -4  -2   6      136.27      164.39      8.34 o
  -3  -2   6      885.28      901.59     17.36 o
  -2  -2   6     1818.09     1687.71     36.82 o
  -1  -2   6       26.72       25.52     10.07 o
   0  -2   6      269.33      285.56      8.85 o
   1  -2   6      214.37      245.87      8.08 o
   2  -2   6      560.03      610.21     43.87 o
   3  -2   6        0.03        1.12      2.09 o
   4  -2   6      395.29      412.40     23.83 o
   5  -2   6        3.88       16.88      6.60 o
   6  -2   6      224.94      170.39     23.02 o
   7  -2   6       84.91       70.05      9.00 o
   8  -2   6       68.85       71.60     31.07 o
   9  -2   6      417.32      376.86     55.34 o
  10  -2   6        9.24        8.00      9.12 o
  11  -2   6        3.88        9.70     10.39 o
  12  -2   6       50.76       62.42     18.37 o
  13  -2   6       83.11       81.68     28.70 o
 -11  -1   6      283.10      292.43     18.67 o
 -10  -1   6        7.83        7.92      6.88 o
  -9  -1   6       22.83       47.54      6.49 o
  -8  -1   6       73.33       59.91     13.36 o
  -7  -1   6      993.03      987.47     52.83 o
  -6  -1   6      106.12      114.80     27.86 o
  -5  -1   6     1002.86      992.82     45.97 o
  -4  -1   6     2932.23     3073.34     52.43 o
  -3  -1   6     1077.33     1138.09     16.25 o
  -2  -1   6      331.04      320.91     15.68 o
  -1  -1   6      325.16      305.33      3.14 o
   0  -1   6     1885.03     1705.66     22.29 o
   1  -1   6       59.78       59.99      1.90 o
   2  -1   6       28.37       21.42      6.01 o
   3  -1   6       38.67       12.68      3.60 o
   4  -1   6      226.62      230.97      4.46 o
   5  -1   6      951.79      778.27     10.32 o
   6  -1   6        6.20        4.10      3.47 o
   7  -1   6     1355.31     1371.43     37.41 o
   8  -1   6      472.98      499.35     40.77 o
   9  -1   6       11.56        5.62      9.09 o
  10  -1   6      133.60      168.61     13.39 o
  11  -1   6      480.24      534.26     32.58 o
  12  -1   6      482.14      393.94     54.53 o
  13  -1   6      114.03      115.48     22.95 o
 -11   0   6       75.95       63.24     12.03 o
 -10   0   6      156.92      175.63     10.70 o
  -9   0   6       97.29       81.82      9.21 o
  -8   0   6      253.81      244.64     13.27 o
  -7   0   6        7.24        3.76      4.50 o
  -6   0   6      334.99      323.61     14.24 o
  -5   0   6      498.94      496.84     20.70 o
  -4   0   6      365.32      373.09     10.55 o
  -3   0   6       58.26       63.77      5.83 o
  -2   0   6      543.61      443.18     17.71 o
  -1   0   6       46.72       59.36      3.87 o
   0   0   6      248.53      306.76     10.92 o
   1   0   6     2052.82     2061.83     38.04 o
   2   0   6     1794.67     1948.60     17.99 o
   3   0   6     2256.68     2243.16     86.41 o
   4   0   6        9.19        3.33      3.36 o
   5   0   6     1366.07     1381.53     25.20 o
   6   0   6     2616.68     2638.72     34.79 o
   7   0   6     1011.27     1073.86     20.50 o
   8   0   6      199.66      142.17     25.64 o
   9   0   6      347.97      376.87     27.38 o
  10   0   6      321.39      345.44     48.70 o
  11   0   6      491.87      550.01     47.45 o
  12   0   6       72.35       74.92     23.80 o
  13   0   6      140.20      172.05     19.05 o
  14   0   6      138.53      112.33     20.44 o
 -10   1   6      444.03      398.02     21.69 o
  -9   1   6       16.42       18.54      7.37 o
  -8   1   6        6.52       16.84      7.83 o
  -7   1   6       15.95       14.45      4.12 o
  -6   1   6      440.38      512.82     39.66 o
  -5   1   6      115.56       64.21     10.63 o
  -4   1   6      131.27      115.21      7.53 o
  -3   1   6       10.12        6.64      2.78 o
  -2   1   6       11.68       19.14      3.52 o
  -1   1   6       11.66       35.18      2.83 o
   0   1   6     2114.55     2132.14     47.63 o
   1   1   6       95.86      110.44     10.88 o
   2   1   6     2445.93     2352.37     39.17 o
   3   1   6       32.87       31.99      2.11 o
   4   1   6      995.32     1314.41     42.72 o
   5   1   6     8475.02     8476.25    119.26 o
   6   1   6     6767.33     7135.91    110.14 o
   7   1   6     2402.21     2430.52    119.50 o
   8   1   6      410.62      338.56      8.03 o
   9   1   6      818.56      837.40     45.45 o
  10   1   6       17.15       23.15      9.59 o
  11   1   6      939.44      917.46     59.33 o
  12   1   6     1517.70     1567.35     63.46 o
  13   1   6      153.48      167.44     44.75 o
  14   1   6        4.81        1.03     12.33 o
 -10   2   6      145.93      168.20     12.20 o
  -9   2   6      155.91      144.93     25.79 o
  -8   2   6      340.15      390.57     14.41 o
  -7   2   6      103.76      110.68      7.86 o
  -6   2   6       25.76       22.12      8.30 o
  -5   2   6      189.44      181.55     10.66 o
  -4   2   6     1011.98     1080.06     20.55 o
  -3   2   6      613.81      541.04     29.26 o
  -2   2   6       66.43       61.16      6.49 o
  -1   2   6     3712.05     4010.94     41.50 o
   0   2   6     2843.31     3169.24     22.59 o
   1   2   6      148.31      179.48      3.92 o
   2   2   6      162.73      161.48      4.13 o
   3   2   6     1431.60     1301.38     23.88 o
   4   2   6     2529.32     2648.75     32.21 o
   5   2   6        3.00       17.66      4.87 o
   6   2   6     1112.05     1091.99     18.14 o
   7   2   6      113.44      164.01     15.20 o
   8   2   6     1549.63     1431.93     51.65 o
   9   2   6      222.61      208.46     33.32 o
  10   2   6      110.99       94.31     10.43 o
  11   2   6       92.87      153.33      9.56 o
  12   2   6       30.18       26.42     14.39 o
  14   2   6      170.45      163.34     14.73 o
 -10   3   6        2.72        7.42      8.16 o
  -9   3   6      325.98      310.85     14.51 o
  -8   3   6      526.37      501.21     45.45 o
  -7   3   6       93.12       97.68     22.10 o
  -6   3   6        9.48       10.50      3.54 o
  -5   3   6      412.54      436.13     20.88 o
  -4   3   6      115.34       97.08      4.68 o
  -3   3   6      822.20      803.78     41.84 o
  -2   3   6      567.71      522.11      5.46 o
  -1   3   6     1735.32     1937.57     29.09 o
   0   3   6     2215.29     2314.98     52.09 o
   1   3   6      664.00      664.09      7.14 o
   2   3   6      227.76      216.86     14.92 o
   3   3   6       27.86       30.57      4.48 o
   4   3   6     3692.44     3466.72     65.88 o
   5   3   6       92.89       75.70      7.16 o
   6   3   6      355.25      305.69     23.69 o
   7   3   6      144.92      134.71     12.26 o
   8   3   6      444.54      446.22     34.24 o
   9   3   6      225.90      189.62     11.01 o
  10   3   6        5.52       16.54      6.79 o
  11   3   6      167.64      176.12     21.80 o
  12   3   6       34.46       27.72     19.89 o
  13   3   6      154.12      158.08     16.58 o
  14   3   6      421.64      458.42     65.71 o
  15   3   6        1.22        0.81      7.46 o
  -9   4   6      118.21      131.65     21.77 o
  -8   4   6       13.83       15.97     15.86 o
  -7   4   6      150.50      181.19     20.51 o
  -6   4   6       10.96        9.49      5.61 o
  -5   4   6       47.32       63.56      8.52 o
  -4   4   6      151.57      162.86      8.03 o
  -3   4   6        2.00        4.11      3.30 o
  -2   4   6     1257.60     1308.53     60.91 o
  -1   4   6      259.98      248.08      7.43 o
   0   4   6      637.98      635.33     19.89 o
   1   4   6     1025.08     1163.41     18.47 o
   2   4   6      399.22      413.55     68.73 o
   3   4   6       18.69       15.36      1.82 o
   4   4   6      197.26       92.96     21.80 o
   5   4   6     1360.27     1308.26     14.79 o
   6   4   6      490.90      427.09      9.57 o
   7   4   6      301.86      293.00     11.08 o
   8   4   6      829.17      870.69     52.61 o
   9   4   6       51.89       40.93     10.15 o
  10   4   6      534.38      596.87     41.76 o
  11   4   6       39.95       45.52     10.63 o
  12   4   6       37.46       64.26     23.80 o
  13   4   6      453.49      441.73     77.70 o
  14   4   6      172.04      133.46     14.92 o
  15   4   6      174.44      105.85     55.75 o
  -8   5   6       19.41       21.01     13.47 o
  -7   5   6      243.77      285.17     35.60 o
  -6   5   6       88.05      103.25     10.96 o
  -5   5   6       27.58       47.72      9.48 o
  -4   5   6       37.04       51.44      5.11 o
  -3   5   6      217.81      210.68     24.09 o
  -2   5   6      134.55      225.63      6.79 o
  -1   5   6       48.51       83.69      5.41 o
   0   5   6     2204.78     2007.55     29.61 o
   1   5   6      501.47      481.10      8.29 o
   2   5   6       11.52        9.29      3.55 o
   3   5   6      506.45      538.32     22.87 o
   4   5   6      431.54      449.78      8.87 o
   5   5   6     2543.68     2610.56     53.24 o
   6   5   6       32.20       40.50     12.25 o
   7   5   6      712.74      602.32     35.71 o
   8   5   6      942.92      983.94     33.60 o
   9   5   6      144.31      161.13     12.59 o
  10   5   6      190.98      229.17     18.29 o
  11   5   6      172.98      179.20     39.51 o
  12   5   6      357.84      397.06     43.17 o
  13   5   6        0.89       17.26      9.48 o
  14   5   6        0.56        4.50     11.36 o
  15   5   6      423.17      460.97     41.32 o
  -8   6   6       93.40       89.29     12.40 o
  -7   6   6      143.71      137.89     18.37 o
  -6   6   6      457.44      611.85     23.58 o
  -5   6   6     1135.26     1051.39     36.65 o
  -4   6   6     1196.19     1237.92     29.98 o
  -3   6   6       25.04       29.04      5.87 o
  -2   6   6       10.42       15.62      3.39 o
  -1   6   6       66.67       48.46      3.54 o
   0   6   6      556.55      637.04     21.29 o
   1   6   6       48.40       58.97     14.02 o
   2   6   6      284.10      331.85     13.06 o
   3   6   6     2142.46     2141.77     46.67 o
   4   6   6      301.02      233.52      5.58 o
   5   6   6      710.71      732.39     11.74 o
   6   6   6     1282.08     1255.60     89.58 o
   7   6   6      752.68      734.57     27.19 o
   8   6   6       95.58       90.09      8.50 o
   9   6   6      312.32      390.35     54.49 o
  10   6   6      758.69      758.63     78.51 o
  11   6   6      394.50      444.81     58.74 o
  12   6   6      435.12      429.73     49.96 o
  13   6   6      112.34      108.64     11.62 o
  14   6   6      154.30      182.43     16.30 o
  15   6   6      241.33      249.93     87.59 o
  -7   7   6       91.44       21.09     22.25 o
  -6   7   6      514.15      539.07     32.22 o
  -5   7   6       99.86      103.23     23.80 o
  -4   7   6      515.05      581.56     38.48 o
  -3   7   6      875.12      867.79     43.17 o
  -2   7   6      291.20      350.13     11.73 o
  -1   7   6      173.24      197.42      7.67 o
   0   7   6      277.97      313.56     13.47 o
   1   7   6      312.82      318.81      8.94 o
   2   7   6      453.34      401.17     14.50 o
   3   7   6       31.84       25.20      4.84 o
   4   7   6       11.61        7.82      3.41 o
   5   7   6      211.19      268.52      7.56 o
   6   7   6      692.71      578.16     16.06 o
   7   7   6      173.88      146.38     11.62 o
   8   7   6      117.45      125.07      9.00 o
   9   7   6     1923.75     2068.19     72.06 o
  10   7   6      253.27      242.88     42.91 o
  11   7   6       63.74       25.75     15.42 o
  12   7   6       25.17       41.22     19.22 o
  13   7   6      120.43       95.69     41.58 o
  14   7   6      153.94      126.58     19.26 o
  15   7   6        0.12        2.02      6.95 o
  -6   8   6      173.76      129.14     17.60 o
  -5   8   6       73.52       48.51     27.19 o
  -4   8   6      326.47      280.03     82.46 o
  -3   8   6      937.03     1090.64     29.48 o
  -2   8   6      530.14      518.77     19.43 o
  -1   8   6      392.11      391.40     31.95 o
   0   8   6      224.26      263.18     22.87 o
   1   8   6       15.81       18.02      9.22 o
   2   8   6      193.44      199.87     25.46 o
   3   8   6       30.78       46.87      8.85 o
   4   8   6        9.90       16.31      3.31 o
   5   8   6      149.12      128.48      6.71 o
   6   8   6       76.89       95.43      4.88 o
   7   8   6      140.17      120.31     13.21 o
   8   8   6     1569.45     1665.09     34.66 o
   9   8   6      692.10      630.26     55.67 o
  10   8   6       50.04       32.00     15.24 o
  11   8   6      171.82      167.04     17.19 o
  12   8   6      436.29      519.43     29.77 o
  13   8   6        0.31        1.48     15.42 o
  14   8   6        4.36        8.24      9.27 o
  15   8   6       58.79       97.91     27.12 o
  -5   9   6        0.59        7.75      8.05 o
  -4   9   6       37.13        3.54      7.44 o
  -3   9   6        8.32       22.95     11.81 o
  -2   9   6       33.01       14.88      9.52 o
  -1   9   6       54.11       74.43      2.77 o
   0   9   6        6.36        8.39      2.64 o
   1   9   6       75.40       71.99     15.98 o
   2   9   6       70.62       63.96      5.99 o
   3   9   6      293.48      306.72     36.05 o
   4   9   6       53.75       86.41      5.24 o
   5   9   6       57.16       40.66      3.89 o
   6   9   6      541.03      566.72     60.10 o
   7   9   6      700.18      691.10     10.96 o
   8   9   6      205.54      208.87      7.24 o
   9   9   6      120.60       91.88     11.11 o
  10   9   6     1006.96     1093.14     28.89 o
  11   9   6       15.22       41.91     24.24 o
  12   9   6        0.85        0.59      6.64 o
  13   9   6       62.20       59.76      7.21 o
  14   9   6      156.25      219.30     21.10 o
  15   9   6      141.20      131.09     15.09 o
  -4  10   6       19.03       11.34     11.66 o
  -3  10   6       79.66       56.83     11.21 o
  -2  10   6      269.39      283.23     25.01 o
  -1  10   6      184.18      180.63     11.75 o
   0  10   6       26.47       22.86      6.85 o
   1  10   6      626.50      589.09     18.12 o
   2  10   6       18.27       20.86      6.11 o
   3  10   6      642.72      623.12     26.98 o
   4  10   6       87.44       96.25     20.96 o
   5  10   6      964.32     1052.00     74.67 o
   6  10   6      455.29      428.06     24.72 o
   7  10   6      267.46      245.41     43.54 o
   8  10   6      243.90      248.61     11.03 o
   9  10   6      262.27      306.68     11.34 o
  10  10   6      179.84      185.81     15.61 o
  11  10   6       58.18       68.13      5.98 o
  12  10   6        8.56       16.66     18.56 o
  13  10   6      112.63      156.62      8.11 o
  14  10   6      152.86      157.89      9.23 o
  -3  11   6       83.60       79.36     10.96 o
  -2  11   6      206.55      227.43     13.52 o
  -1  11   6       22.22       56.95      9.76 o
   0  11   6      320.24      258.85     50.40 o
   1  11   6      715.75      784.71     28.11 o
   2  11   6       37.29       52.76     24.87 o
   3  11   6       82.10       88.81     27.82 o
   4  11   6        1.82        0.30      6.85 o
   5  11   6      696.39      674.22     16.79 o
   6  11   6       25.23       22.35      5.64 o
   7  11   6      118.51      110.57      5.90 o
   8  11   6      647.56      748.63     17.75 o
   9  11   6      819.07      779.25     19.19 o
  10  11   6      266.64      253.81      7.07 o
  11  11   6       30.64       42.31      6.10 o
  12  11   6       25.36       36.21      7.53 o
  13  11   6      152.80      131.63     23.91 o
  14  11   6        2.18        5.28     10.88 o
  -2  12   6        2.20       36.05     28.15 o
  -1  12   6      104.25      116.96     14.81 o
   0  12   6      207.37      227.76     12.19 o
   1  12   6        0.30        1.77      6.54 o
   2  12   6      207.32      175.09     29.59 o
   3  12   6      173.64      137.75     12.13 o
   4  12   6       21.91       20.36     11.18 o
   5  12   6      165.09      129.18     15.50 o
   6  12   6      457.21      471.63     52.76 o
   7  12   6      360.25      308.82     27.15 o
   8  12   6      159.07      174.96      9.64 o
   9  12   6       97.59       83.15      4.95 o
  10  12   6       12.78       10.79      4.26 o
  11  12   6        3.05        8.52      7.38 o
  12  12   6       28.23       15.99      9.96 o
  13  12   6       75.94       89.40     27.78 o
   0  13   6       47.35       74.62     13.13 o
   1  13   6       94.56      113.30     15.27 o
   2  13   6      227.88      280.69     15.79 o
   3  13   6      132.90      146.93     23.43 o
   4  13   6      121.09      122.32     10.87 o
   5  13   6      194.10      217.97      9.67 o
   6  13   6      251.31      341.74     15.07 o
   7  13   6       89.31      114.69      8.08 o
   8  13   6       55.03       60.99      7.09 o
   9  13   6      415.25      389.85     62.76 o
  10  13   6      254.18      259.58     11.65 o
  11  13   6        8.98       18.00     10.15 o
  12  13   6      177.28      158.58     22.28 o
   2  14   6        1.55       16.53     19.33 o
   3  14   6       96.47       94.84     31.66 o
   4  14   6      121.03      133.09     21.18 o
   5  14   6       29.28       14.85     15.61 o
   6  14   6       26.35       30.66      7.71 o
   7  14   6        2.71        0.38      3.41 o
   8  14   6      294.60      269.30     16.93 o
   9  14   6      327.21      241.13     34.61 o
  10  14   6        1.35        1.55      4.30 o
  11  14   6       15.79        0.00      4.06 o
   5  15   6        3.37        1.55      8.45 o
   6  15   6        0.35        0.37      7.87 o
   7  15   6       70.75       83.29     26.27 o
   8  15   6      185.01      160.71     17.93 o
  -4 -13   7       17.68       18.62      4.40 o
  -3 -13   7      114.16      114.15     14.13 o
  -2 -13   7      121.21      110.94     10.73 o
  -7 -12   7        5.59       12.91      9.59 o
  -6 -12   7       33.00       53.20     12.62 o
  -5 -12   7       18.14        4.90      2.77 o
  -4 -12   7       92.06       92.23      8.23 o
  -3 -12   7      363.57      352.03     49.92 o
  -2 -12   7      143.94      100.30     28.37 o
  -1 -12   7        3.40        1.57      5.85 o
   0 -12   7      157.94      157.44     13.25 o
   1 -12   7      299.48      371.55     89.36 o
   2 -12   7       20.09       40.56      8.35 o
  -8 -11   7      149.34      179.81     25.79 o
  -7 -11   7        4.86       17.65     12.75 o
  -6 -11   7       10.50        2.67      2.80 o
  -5 -11   7      170.42      193.92     17.93 o
  -4 -11   7      475.92      438.55     15.48 o
  -3 -11   7      268.87      260.25     16.97 o
  -2 -11   7      211.24      156.51      9.48 o
  -1 -11   7      661.55      747.29     39.77 o
   0 -11   7      690.79      663.81     73.49 o
   1 -11   7       94.57      143.74     16.64 o
   2 -11   7       29.49       20.58      8.46 o
   3 -11   7       94.32      119.90     33.65 o
   4 -11   7       84.82       76.57     16.57 o
  -9 -10   7      230.87      322.24     30.62 o
  -8 -10   7        9.65       13.72      3.62 o
  -7 -10   7      201.62      151.72     20.55 o
  -6 -10   7      394.36      408.47     26.74 o
  -5 -10   7      467.31      513.38     27.52 o
  -4 -10   7       41.17       44.27      4.73 o
  -3 -10   7       54.25       81.91      5.75 o
  -2 -10   7      951.26      898.15     49.88 o
  -1 -10   7      257.01      249.83     14.65 o
   0 -10   7      326.05      329.02     13.05 o
   1 -10   7       11.27       15.76      6.14 o
   2 -10   7       20.09       31.04     23.98 o
   3 -10   7        3.43        5.15      7.88 o
   4 -10   7      101.52       82.99      8.74 o
   5 -10   7      637.82      595.48     39.03 o
   6 -10   7      180.83      146.03     22.80 o
 -10  -9   7      306.79      294.27     16.16 o
  -9  -9   7       15.76       16.31      4.50 o
  -8  -9   7      158.51      154.66     23.46 o
  -7  -9   7      586.67      581.24     36.60 o
  -6  -9   7      119.99      115.82     31.21 o
  -5  -9   7       13.21       16.88     23.39 o
  -4  -9   7      185.27      184.99     10.88 o
  -3  -9   7      195.06      183.17     15.24 o
  -2  -9   7      542.66      567.65     29.48 o
  -1  -9   7      176.11      200.63     27.38 o
   0  -9   7      544.41      582.51     21.55 o
   1  -9   7      185.23      172.78     10.99 o
   2  -9   7       59.02       36.89      5.98 o
   3  -9   7      551.78      510.73     19.82 o
   4  -9   7       74.77       46.58     15.42 o
   5  -9   7        1.17        5.23      6.95 o
   6  -9   7       24.11       65.37     27.63 o
   7  -9   7       52.86      112.06     23.35 o
 -10  -8   7       71.24       46.86      8.26 o
  -9  -8   7      146.69      171.19     11.29 o
  -8  -8   7      523.58      552.53     22.51 o
  -7  -8   7       18.46       21.77      3.69 o
  -6  -8   7       59.82       61.38      4.96 o
  -5  -8   7        5.13        2.33     14.39 o
  -4  -8   7        2.76        3.44      3.35 o
  -3  -8   7        5.16        6.15      3.80 o
  -2  -8   7      108.15       88.43      3.69 o
  -1  -8   7      719.60      749.26     63.68 o
   0  -8   7      503.66      459.33     12.73 o
   1  -8   7       25.02       23.05      3.17 o
   2  -8   7        3.36        2.21      5.98 o
   3  -8   7        5.32        3.30      5.17 o
   4  -8   7       20.14       21.54      8.97 o
   5  -8   7       17.68        0.15     10.26 o
   6  -8   7      253.72      328.04     16.16 o
   7  -8   7      353.21      381.61     77.37 o
 -10  -7   7      124.61      186.02     12.03 o
  -9  -7   7      463.18      410.05     17.19 o
  -8  -7   7      197.17      178.72      9.81 o
  -7  -7   7       19.71        5.17      2.95 o
  -6  -7   7      161.77      168.16     10.85 o
  -5  -7   7      157.82      157.04      8.30 o
  -4  -7   7       25.88       22.95     12.32 o
  -3  -7   7      389.59      449.67     12.84 o
  -2  -7   7      406.67      451.00     19.33 o
  -1  -7   7      404.17      470.95     10.18 o
   0  -7   7       12.65        7.27      2.48 o
   1  -7   7      706.55      672.64     14.89 o
   2  -7   7      392.93      398.17     25.60 o
   3  -7   7     1080.08     1067.17     22.17 o
   4  -7   7      971.46      902.96     86.78 o
   5  -7   7       47.76       37.33     20.66 o
   6  -7   7      291.29      211.69     14.47 o
   7  -7   7       91.12      126.52     12.00 o
   8  -7   7       37.60       65.41     36.05 o
   9  -7   7      174.73      184.97     16.27 o
 -11  -6   7      196.49      208.53     15.79 o
 -10  -6   7       78.61       79.54      9.37 o
  -9  -6   7      283.88      374.41     18.89 o
  -8  -6   7       62.38       41.54      5.83 o
  -7  -6   7      745.16      751.68     17.45 o
  -6  -6   7      664.18      579.02     32.54 o
  -5  -6   7      114.32      117.32     17.27 o
  -4  -6   7      207.35      200.32      8.20 o
  -3  -6   7      248.65      238.71     11.58 o
  -2  -6   7      262.69      305.56     11.36 o
  -1  -6   7       23.01       37.86      5.42 o
   0  -6   7      340.05      342.60      9.83 o
   1  -6   7     2461.48     2493.50     46.34 o
   2  -6   7      594.58      560.67     10.43 o
   3  -6   7       67.44       73.37      8.22 o
   4  -6   7      154.88      175.44      9.52 o
   5  -6   7      927.03      895.35     23.98 o
   6  -6   7      269.48      254.17     12.30 o
   7  -6   7       83.52       77.76     25.38 o
   8  -6   7      176.87      186.97     55.01 o
   9  -6   7      100.29      121.96     12.02 o
  10  -6   7        3.07        0.37      7.30 o
 -11  -5   7      225.88      251.33     17.34 o
 -10  -5   7       65.93       46.04      7.97 o
  -9  -5   7        6.50        0.30      6.64 o
  -8  -5   7      156.48      126.04     29.44 o
  -7  -5   7      682.86      665.91     74.82 o
  -6  -5   7      235.85      230.27      7.88 o
  -5  -5   7      231.38      257.71     11.73 o
  -4  -5   7      484.71      560.95     21.99 o
  -3  -5   7      205.74      196.13     14.57 o
  -2  -5   7        4.29        4.13      3.23 o
  -1  -5   7       44.74       70.62      7.38 o
   0  -5   7      682.04      663.84      8.32 o
   1  -5   7      155.42      143.52      3.01 o
   2  -5   7     2552.77     2644.65     49.36 o
   3  -5   7     1375.91     1255.12     29.92 o
   4  -5   7      683.94      552.61     18.51 o
   5  -5   7       21.28       20.09      3.80 o
   6  -5   7       52.45       60.84     23.94 o
   7  -5   7      138.67      141.37     23.35 o
   8  -5   7       15.84       40.21      9.67 o
   9  -5   7       48.95       41.83      9.73 o
  10  -5   7      204.72      194.52     27.60 o
  11  -5   7      382.24      432.18     47.63 o
 -11  -4   7       42.50       29.88      9.67 o
 -10  -4   7       43.40       23.17      8.85 o
  -9  -4   7      153.11      174.73     13.28 o
  -8  -4   7      485.89      442.93     29.22 o
  -7  -4   7       92.33       68.08     18.15 o
  -6  -4   7      104.25      121.82      5.43 o
  -5  -4   7      974.41      964.82     17.74 o
  -4  -4   7      156.55      192.67     16.79 o
  -3  -4   7       54.11       59.29     12.14 o
  -2  -4   7     1112.92     1146.14    109.21 o
  -1  -4   7      267.78      218.05     11.44 o
   0  -4   7       67.05       86.26      6.64 o
   1  -4   7     3341.80     3485.05     47.33 o
   2  -4   7     3206.67     3254.67     45.99 o
   3  -4   7      330.30      306.41     31.51 o
   4  -4   7        6.98       12.14      3.81 o
   5  -4   7      109.40       98.50      5.05 o
   6  -4   7      248.83      188.30      9.69 o
   7  -4   7       30.91       23.91     16.64 o
   8  -4   7      205.37      207.90     34.20 o
   9  -4   7      345.87      316.68     60.25 o
  10  -4   7       30.51       34.70     18.93 o
  11  -4   7       19.74       15.67     16.64 o
 -11  -3   7      164.73      152.01     15.05 o
 -10  -3   7      246.35      292.65     18.45 o
  -9  -3   7       99.34       86.74      6.88 o
  -8  -3   7        0.11        0.89      4.35 o
  -7  -3   7      299.78      280.96     14.35 o
  -6  -3   7       31.19       26.87      2.77 o
  -5  -3   7        2.39        3.41      4.39 o
  -4  -3   7        1.33        3.57      2.32 o
  -3  -3   7     1126.03     1107.42     31.40 o
  -2  -3   7      510.19      431.64     15.24 o
  -1  -3   7      306.75      290.45     17.89 o
   0  -3   7      898.48      873.52     20.22 o
   1  -3   7     3645.56     3568.73     47.69 o
   2  -3   7     2337.71     2405.15     37.91 o
   3  -3   7        0.66        6.31      2.09 o
   4  -3   7      550.96      512.45      7.90 o
   5  -3   7      229.96      239.02     15.16 o
   6  -3   7       39.81       26.11      4.44 o
   7  -3   7       57.86       42.84      7.34 o
   8  -3   7      173.91      168.68     17.64 o
   9  -3   7      221.14      239.77     18.78 o
  10  -3   7       16.13        5.68     14.17 o
  11  -3   7      103.65      111.78     19.44 o
  12  -3   7      182.63      193.15     18.25 o
 -10  -2   7        6.97       11.73      8.85 o
  -9  -2   7       42.87       48.33      9.59 o
  -8  -2   7      431.49      437.54     24.20 o
  -7  -2   7      114.48      112.51      5.62 o
  -6  -2   7      258.59      259.00     12.32 o
  -5  -2   7      112.30      100.19      3.82 o
  -4  -2   7     1616.87     1610.12     43.46 o
  -3  -2   7     1240.42     1257.34     67.78 o
  -2  -2   7      743.97      728.99      8.69 o
  -1  -2   7       84.82      122.72      7.78 o
   0  -2   7     1663.89     1562.41     35.05 o
   1  -2   7      495.59      544.58     11.95 o
   2  -2   7        6.23       32.18      2.45 o
   3  -2   7     2030.22     1938.31     25.17 o
   4  -2   7      844.37      931.23     32.39 o
   5  -2   7       26.60       22.54      2.87 o
   6  -2   7       44.17       19.64      8.52 o
   7  -2   7      288.56      340.88     19.70 o
   8  -2   7      410.45      375.59     50.62 o
   9  -2   7       69.41      110.17     23.72 o
  10  -2   7      275.72      368.96     40.95 o
  11  -2   7      175.53      237.26     36.08 o
  12  -2   7       71.11       67.74     12.99 o
  13  -2   7        9.91       11.46     11.36 o
 -10  -1   7      124.81       75.12     12.84 o
  -9  -1   7      214.83      286.51     43.65 o
  -8  -1   7      123.76      116.07     17.05 o
  -7  -1   7      175.25      172.41     15.86 o
  -6  -1   7      257.82      260.79      5.59 o
  -5  -1   7     1234.50     1267.69     29.11 o
  -4  -1   7     1505.42     1607.26     20.73 o
  -3  -1   7      110.45      122.07     14.35 o
  -2  -1   7     2430.48     2548.04    106.22 o
  -1  -1   7      228.72      209.23      3.97 o
   0  -1   7       22.85       31.95      2.21 o
   1  -1   7       42.57       47.82      1.40 o
   2  -1   7      782.34      645.10     19.92 o
   3  -1   7       32.96       31.85      3.05 o
   4  -1   7        6.53        8.26      1.73 o
   5  -1   7       34.19       33.26      2.11 o
   6  -1   7      933.79      959.22     13.62 o
   7  -1   7       11.17       14.25      3.96 o
   8  -1   7       22.75       38.96      9.15 o
   9  -1   7       24.98       78.44      9.12 o
  10  -1   7      281.77      242.85     16.25 o
  11  -1   7       21.19       33.20     11.43 o
  12  -1   7      114.66      132.11     38.26 o
  13  -1   7       87.98       91.13     14.80 o
 -10   0   7      206.55      232.95     20.96 o
  -9   0   7       76.78       62.42      9.32 o
  -8   0   7       51.64       61.96      7.19 o
  -7   0   7      812.79      909.29     19.40 o
  -6   0   7      506.36      481.35     11.90 o
  -5   0   7      525.29      524.32     53.42 o
  -4   0   7       23.90       22.80      2.32 o
  -3   0   7      789.35      697.06     12.21 o
  -2   0   7     1901.52     2044.26     25.80 o
  -1   0   7        2.65        2.77      1.91 o
   0   0   7     1084.38     1019.87     16.25 o
   1   0   7       18.54       33.42      2.58 o
   2   0   7     1329.27     1369.24     24.43 o
   3   0   7      292.84      381.36     10.00 o
   4   0   7       89.33      168.93     10.99 o
   5   0   7      102.57      157.62     11.66 o
   6   0   7       72.69       74.19      8.02 o
   7   0   7        0.14        0.84      4.66 o
   8   0   7      361.25      346.96     64.49 o
   9   0   7       28.34       20.10     10.58 o
  10   0   7      298.41      261.59     36.05 o
  11   0   7        0.35       20.03     11.45 o
  12   0   7     1036.75      955.92    154.37 o
  13   0   7      451.94      446.70     23.25 o
  14   0   7       30.47        2.58      8.40 o
 -10   1   7       61.35       42.36     11.88 o
  -9   1   7       71.57       78.82     16.60 o
  -8   1   7      151.83      143.93     25.49 o
  -7   1   7      118.53      106.47      6.47 o
  -6   1   7        6.05        9.77      5.53 o
  -5   1   7      337.57      275.76     10.25 o
  -4   1   7      450.52      494.20     28.56 o
  -3   1   7      540.62      542.90     29.74 o
  -2   1   7      432.08      415.00     15.94 o
  -1   1   7      860.29      833.17     19.59 o
   0   1   7     2454.66     2382.64     32.16 o
   1   1   7      444.88      472.39      9.45 o
   2   1   7      671.10      803.05      6.05 o
   3   1   7     1129.09     1053.48     21.18 o
   4   1   7     1365.87     1298.89     28.22 o
   5   1   7      656.86      675.37     16.06 o
   6   1   7     8652.48     8948.16    148.32 o
   7   1   7     1507.95     1572.00     31.41 o
   8   1   7      487.78      539.94     39.92 o
   9   1   7       61.41       69.71     32.61 o
  10   1   7        5.64        1.89      8.82 o
  11   1   7      826.22      905.40     32.57 o
  12   1   7     1730.96     1712.39     55.23 o
  13   1   7       12.97       28.56     23.65 o
  14   1   7        8.10        3.03     11.21 o
  -9   2   7      120.25       75.17     15.75 o
  -8   2   7       49.61       45.99     18.48 o
  -7   2   7       18.55       31.56     14.24 o
  -6   2   7       26.79       55.32     11.77 o
  -5   2   7       27.95       27.50     10.07 o
  -4   2   7      234.79      194.47     10.22 o
  -3   2   7      142.92      178.47     14.20 o
  -2   2   7       41.19       38.81      5.50 o
  -1   2   7       69.29       51.01     14.35 o
   0   2   7      217.78      184.71      8.45 o
   1   2   7     1903.17     2286.10     37.82 o
   2   2   7     3203.01     2786.29     27.19 o
   3   2   7     4128.34     4797.79     54.57 o
   4   2   7      754.15      886.80     27.01 o
   5   2   7      303.40      242.00      4.67 o
   6   2   7     3778.73     3959.56     52.34 o
   7   2   7     4986.91     5102.55    241.62 o
   8   2   7        4.37        2.58      3.84 o
   9   2   7      135.50      116.61      7.25 o
  10   2   7      220.31      234.14     14.99 o
  11   2   7       10.50        5.46      9.09 o
  12   2   7       19.39       16.17     10.22 o
  13   2   7      394.65      434.91     75.04 o
  14   2   7       44.23       12.33      9.15 o
  -9   3   7      121.15      106.67     21.66 o
  -8   3   7       22.85       26.78     15.94 o
  -7   3   7       13.16       28.21     29.00 o
  -6   3   7      267.50      230.36     11.55 o
  -5   3   7      117.43      161.26     26.38 o
  -4   3   7       29.44       41.57      3.58 o
  -3   3   7       65.61       60.13      7.19 o
  -2   3   7     1038.41     1010.35     25.57 o
  -1   3   7      104.40       79.63     10.99 o
   0   3   7      895.25      825.39     21.44 o
   1   3   7     3608.57     3917.19     78.07 o
   2   3   7      261.15      199.16     19.52 o
   3   3   7     1133.81      938.51     44.09 o
   4   3   7      994.02      971.51     24.60 o
   5   3   7      863.12      801.11     26.08 o
   6   3   7      927.50      938.44     21.18 o
   7   3   7       83.52       93.88      8.43 o
   8   3   7      696.86      625.80     43.90 o
   9   3   7       61.13       59.59     32.76 o
  10   3   7      326.47      384.61     41.40 o
  11   3   7      942.01     1041.55     37.74 o
  13   3   7      236.37      235.69     71.32 o
  15   3   7       16.33       29.88     19.19 o
  -8   4   7       25.99       11.31      9.06 o
  -7   4   7      245.05      305.34     24.31 o
  -6   4   7      146.76      115.61     15.53 o
  -5   4   7        2.29       19.90      8.08 o
  -4   4   7      173.21      146.95      6.12 o
  -3   4   7      849.39      791.65     97.84 o
  -2   4   7       14.75       10.95      6.67 o
  -1   4   7        2.44        4.65      2.96 o
   0   4   7      342.37      314.84      6.27 o
   1   4   7      485.12      414.83     16.16 o
   2   4   7      937.09      820.27     13.21 o
   3   4   7       77.79       94.79      3.17 o
   4   4   7     1205.16     1061.90     15.57 o
   5   4   7      340.78      317.87     15.39 o
   6   4   7       66.54       90.57     22.91 o
   7   4   7     1894.62     1952.02     55.45 o
   8   4   7      908.90      921.36     57.67 o
   9   4   7       36.26       74.25     44.05 o
  10   4   7       21.40       44.88      9.19 o
  11   4   7       96.47       90.86     18.59 o
  12   4   7       38.13       17.36      8.84 o
  13   4   7      153.82      165.57     31.21 o
  14   4   7      133.28      162.07     26.82 o
  15   4   7       95.32       94.84     16.02 o
  -8   5   7        0.97        2.66      5.74 o
  -7   5   7        0.17        0.81      6.61 o
  -6   5   7        1.67        1.09      7.43 o
  -5   5   7      266.16      298.83     10.80 o
  -4   5   7      320.14      307.46     17.49 o
  -3   5   7      234.99      204.83     15.27 o
  -2   5   7      897.47     1016.52     37.12 o
  -1   5   7      647.61      529.81     15.72 o
   0   5   7      177.43      219.72      6.46 o
   1   5   7      101.38       94.08      3.54 o
   2   5   7      118.10      135.47     14.17 o
   3   5   7     3262.89     3252.03    138.91 o
   4   5   7       47.36       68.58      6.05 o
   5   5   7       16.64       18.97      3.65 o
   6   5   7     1276.45     1245.86     26.64 o
   7   5   7     1041.71      928.26     27.56 o
   8   5   7      372.97      354.46     48.96 o
   9   5   7      236.78      221.96     19.37 o
  10   5   7      244.11      227.90     31.36 o
  11   5   7       19.95       22.33     11.55 o
  12   5   7        3.64        6.94     10.22 o
  13   5   7       31.81       20.21     18.52 o
  14   5   7      110.33      130.78     25.16 o
  15   5   7      110.13       94.85     14.61 o
  -7   6   7        1.24        6.52      6.69 o
  -6   6   7      172.18      209.81     15.24 o
  -5   6   7      449.08      492.36     15.76 o
  -4   6   7      364.48      339.31     27.45 o
  -3   6   7      237.99      335.93     33.54 o
  -2   6   7      645.16      643.32     35.01 o
  -1   6   7        3.19        4.81      3.38 o
   0   6   7       20.12       27.59      5.94 o
   1   6   7     1465.96     1399.72     46.93 o
   2   6   7      422.01      369.89     17.67 o
   3   6   7       16.78       27.50      5.16 o
   4   6   7      512.89      518.79     17.12 o
   5   6   7      285.23      247.97     12.18 o
   6   6   7        2.39        5.42      2.09 o
   7   6   7       14.26       23.16     10.15 o
   8   6   7      677.13      773.21     43.39 o
   9   6   7      583.16      510.11     44.75 o
  10   6   7       86.20       80.45     14.13 o
  11   6   7      132.05      112.34     11.07 o
  12   6   7      687.40      668.58     28.19 o
  13   6   7      370.79      395.66     15.15 o
  14   6   7       34.11       71.87     33.13 o
  15   6   7        1.44        4.24      7.83 o
  -6   7   7       39.84       52.49     26.60 o
  -5   7   7       50.36       34.69     13.36 o
  -4   7   7      418.55      352.78     30.25 o
  -3   7   7      578.58      715.01     71.54 o
  -2   7   7      891.68      830.20     26.06 o
  -1   7   7      149.00      118.04      5.57 o
   0   7   7        2.72        2.51      1.91 o
   1   7   7        7.13       11.73      7.64 o
   2   7   7      216.73      237.38     13.61 o
   3   7   7      988.76      993.97     43.61 o
   4   7   7     1546.79     1613.55     20.97 o
   5   7   7      892.65      943.98     16.48 o
   6   7   7      233.37      251.06     14.13 o
   7   7   7      308.35      368.25     13.98 o
   8   7   7      480.86      565.35     20.14 o
   9   7   7      414.09      420.71     25.90 o
  10   7   7       25.02       11.54     12.84 o
  11   7   7      295.14      242.24     17.95 o
  12   7   7      530.94      535.22     54.86 o
  13   7   7       34.97       14.84      9.89 o
  14   7   7        0.81       17.91     11.74 o
  15   7   7       83.08       76.67     11.73 o
  -6   8   7      251.00      155.54     50.29 o
  -5   8   7      314.50      295.61     11.43 o
  -4   8   7      501.01      435.31     14.67 o
  -3   8   7      241.99      197.42     14.13 o
  -2   8   7        0.49        5.05      7.77 o
  -1   8   7      984.78      960.40     45.60 o
   0   8   7        4.41       14.76      4.50 o
   1   8   7      917.55      918.67     17.88 o
   2   8   7      240.32      269.20     10.72 o
   3   8   7      404.25      415.08     30.44 o
   4   8   7        7.24       11.55      8.46 o
   5   8   7        6.46        1.11      4.77 o
   6   8   7      481.48      538.19     31.66 o
   7   8   7      276.02      305.13     30.18 o
   8   8   7       42.32       33.59     10.63 o
   9   8   7      122.59      141.05     18.19 o
  10   8   7        5.93       12.36     13.25 o
  11   8   7      246.27      262.00     10.92 o
  12   8   7      142.10      133.47     12.84 o
  13   8   7      469.64      511.32     26.75 o
  14   8   7       75.18      135.55     24.76 o
  15   8   7        1.72        1.18      8.47 o
  -5   9   7       51.76       61.09     28.96 o
  -4   9   7        0.13        1.74      6.73 o
  -3   9   7        2.74        7.23      4.01 o
  -2   9   7      251.07      192.83     12.32 o
  -1   9   7      518.83      406.82     33.09 o
   0   9   7        1.82        1.49      2.12 o
   1   9   7      296.06      242.25     11.73 o
   2   9   7      300.80      249.08     31.62 o
   3   9   7      305.43      352.83     21.84 o
   4   9   7      462.06      521.80     18.92 o
   5   9   7     1287.26     1293.33     24.17 o
   6   9   7      792.69      809.41     50.84 o
   7   9   7       12.43       24.17      3.91 o
   8   9   7      439.58      449.81     51.91 o
   9   9   7      276.34      228.71     12.86 o
  10   9   7      106.61       95.14      7.37 o
  11   9   7       48.13       58.12      6.79 o
  12   9   7       31.42       38.41      6.63 o
  13   9   7      993.85      960.25     88.66 o
  14   9   7        0.48        8.90      6.06 o
  -4  10   7       30.31       25.10      9.64 o
  -3  10   7       76.27       88.65     16.12 o
  -2  10   7       56.56       76.68     38.85 o
  -1  10   7       24.55       55.28      6.65 o
   0  10   7      263.04      276.63     35.57 o
   1  10   7     1081.64     1052.31     39.15 o
   2  10   7      131.62      131.64      7.97 o
   3  10   7      169.60      205.84     17.71 o
   4  10   7      337.99      329.20     41.43 o
   5  10   7      680.83      755.43     84.56 o
   6  10   7        2.92        4.46      3.70 o
   7  10   7      671.08      738.90     18.02 o
   8  10   7      679.87      682.35     16.50 o
   9  10   7        0.74        1.18      2.83 o
  10  10   7       92.23       77.33      7.27 o
  11  10   7       46.11       43.76      7.71 o
  12  10   7        4.81        9.16      7.34 o
  13  10   7     1008.16     1045.17     91.13 o
  14  10   7      200.08      194.70     16.16 o
  -2  11   7        0.33        0.59      7.22 o
  -1  11   7      153.61      199.37     17.27 o
   0  11   7      406.48      395.06     55.56 o
   1  11   7      155.66      170.56     24.39 o
   2  11   7      186.09      193.68     13.36 o
   3  11   7       45.62       61.32      8.93 o
   4  11   7      197.67      183.29     11.58 o
   5  11   7        0.39        6.34      7.38 o
   6  11   7      348.00      300.91     13.27 o
   7  11   7     1056.09     1105.29     74.12 o
   8  11   7       12.93       28.76      8.22 o
   9  11   7       13.26       17.79      9.15 o
  10  11   7        1.79        7.17      3.13 o
  11  11   7       81.37       64.23     14.87 o
  12  11   7      200.49      145.32      8.85 o
  13  11   7       51.79       58.87      6.27 o
  14  11   7      571.75      512.14     23.85 o
  -1  12   7       47.50       28.63     12.40 o
   0  12   7        0.97        9.66      9.41 o
   1  12   7      515.58      575.19     24.79 o
   2  12   7      595.05      615.09     18.76 o
   3  12   7       19.98       20.44      6.37 o
   4  12   7        1.00        0.47      7.41 o
   5  12   7        9.30       18.71      6.51 o
   6  12   7      190.01      169.53     21.07 o
   7  12   7       63.88       49.85     32.98 o
   8  12   7        7.73        8.94      5.24 o
   9  12   7      129.48      139.28     35.79 o
  10  12   7       44.58       26.91      5.77 o
  11  12   7        0.49        5.11      4.10 o
  12  12   7       44.82       34.77     17.34 o
  13  12   7      178.28      156.17      9.42 o
   1  13   7      191.54      232.93     52.91 o
   2  13   7       36.83       47.86     12.40 o
   3  13   7       24.19       31.51      6.86 o
   4  13   7      212.74      236.79     38.33 o
   5  13   7        6.63       12.03      8.15 o
   6  13   7        3.64        0.57      4.63 o
   7  13   7      275.50      319.90     16.20 o
   8  13   7      343.60      327.87     43.76 o
   9  13   7      158.00      180.69     10.82 o
  10  13   7        1.88        9.38      7.58 o
  11  13   7       75.70       79.62      8.70 o
  12  13   7        1.92       17.43     13.84 o
   3  14   7       60.16       73.53     14.17 o
   4  14   7       50.18       43.85      8.42 o
   5  14   7       20.13       16.41      9.67 o
   6  14   7       46.75       61.73     39.96 o
   7  14   7      103.86       87.27     12.36 o
   8  14   7      145.02      154.31     25.09 o
   9  14   7       49.52       44.54      7.08 o
  10  14   7      231.15      211.44     13.59 o
  -5 -12   8       22.96       67.15     13.95 o
  -4 -12   8      195.81      223.51     16.68 o
  -3 -12   8        5.69       11.44     11.81 o
  -2 -12   8      172.87      170.43     23.10 o
   0 -12   8       98.24      102.43     15.64 o
  -7 -11   8       30.63       38.91     13.87 o
  -6 -11   8      101.08       90.91     11.14 o
  -5 -11   8        1.33        6.79     13.28 o
  -4 -11   8       96.84       83.01     15.35 o
  -3 -11   8       56.97       53.24     17.82 o
  -2 -11   8      473.40      475.48     17.81 o
  -1 -11   8       11.94       12.97      6.57 o
   0 -11   8       73.35       96.42      9.15 o
   1 -11   8      268.21      257.51     20.51 o
   2 -11   8       65.59       58.32     32.50 o
   3 -11   8       31.53       34.33     10.55 o
  -8 -10   8       29.46       32.58     39.59 o
  -7 -10   8      103.48      132.02     30.55 o
  -6 -10   8      101.64       96.75      9.10 o
  -5 -10   8        3.23        0.96      7.31 o
  -4 -10   8       86.42      122.34     11.14 o
  -3 -10   8      286.24      294.49     21.25 o
  -2 -10   8      253.55      233.63     15.79 o
  -1 -10   8      382.56      392.38     27.45 o
   0 -10   8      955.54     1008.35     37.72 o
   1 -10   8      906.11      911.87     33.88 o
   2 -10   8      542.27      498.59     88.88 o
   3 -10   8        2.85        7.62      6.51 o
   4 -10   8       98.85       94.82     10.38 o
   5 -10   8      103.69      121.53     12.54 o
  -9  -9   8       86.09       60.51     16.09 o
  -8  -9   8      116.43      167.94     23.02 o
  -7  -9   8       46.41       49.37     11.95 o
  -6  -9   8      315.25      400.43     19.67 o
  -5  -9   8     1252.60     1147.72     57.33 o
  -4  -9   8      624.84      596.29     25.83 o
  -3  -9   8       27.08       33.57      5.17 o
  -2  -9   8        0.54        1.33      8.12 o
  -1  -9   8      563.23      545.07     15.42 o
   0  -9   8      205.89      211.64     38.89 o
   1  -9   8      169.01      168.45     39.55 o
   2  -9   8       48.15       59.30     27.74 o
   3  -9   8        8.02       13.40      6.53 o
   4  -9   8        0.66       11.04     13.02 o
   6  -9   8      160.81      141.53     16.31 o
  -9  -8   8      182.00      295.23     32.17 o
  -8  -8   8       37.98       42.72     13.95 o
  -7  -8   8      139.20      158.72     16.01 o
  -6  -8   8      331.64      351.09     30.70 o
  -5  -8   8      581.51      722.00     54.68 o
  -4  -8   8       18.46        6.42      3.69 o
  -3  -8   8      167.22      132.82      7.23 o
  -2  -8   8      167.20      203.22     13.58 o
  -1  -8   8      430.76      416.74     22.47 o
   0  -8   8      285.78      267.02     10.55 o
   1  -8   8      559.34      625.91     58.77 o
   2  -8   8       17.52        7.38      4.97 o
   3  -8   8      528.34      468.67     18.67 o
   4  -8   8      436.37      509.29     20.96 o
   5  -8   8      272.33      253.71     27.78 o
   6  -8   8      193.65      175.81     17.08 o
   7  -8   8       42.85        0.07      7.83 o
   8  -8   8       23.01        0.15     10.19 o
  -9  -7   8        1.67        5.17      4.35 o
  -8  -7   8       37.28       37.93      4.50 o
  -7  -7   8       28.42       41.69     16.82 o
  -6  -7   8        4.30        5.24     11.07 o
  -5  -7   8        2.81        6.10      4.01 o
  -4  -7   8      221.75      235.44     32.43 o
  -3  -7   8      387.49      416.61     14.98 o
  -2  -7   8      179.89      238.27     11.22 o
  -1  -7   8      156.13      102.64     11.14 o
   0  -7   8      690.71      677.16     24.68 o
   1  -7   8      140.22      140.64      5.71 o
   2  -7   8        1.73        4.38      2.59 o
   3  -7   8        1.66        6.52      5.30 o
   4  -7   8        6.03        9.20      7.41 o
   5  -7   8       85.49       80.51      8.62 o
   6  -7   8       10.39        0.15      4.91 o
   7  -7   8      102.89      146.77     13.57 o
   8  -7   8      243.60      260.27     35.86 o
   9  -7   8      133.47       34.31     22.51 o
 -10  -6   8        9.58       45.75     14.68 o
  -9  -6   8       56.68       52.61      7.53 o
  -8  -6   8       71.73       69.07      7.31 o
  -7  -6   8       11.87       10.18      3.69 o
  -6  -6   8       37.32       18.47     34.31 o
  -5  -6   8       38.06       29.29     14.43 o
  -4  -6   8      474.49      480.96     32.98 o
  -3  -6   8      332.97      349.32     27.08 o
  -2  -6   8       96.24       97.55      7.45 o
  -1  -6   8      374.20      341.64     13.95 o
   0  -6   8     1085.31     1089.73     45.86 o
   1  -6   8      732.83      717.93     16.82 o
   2  -6   8      274.86      222.81      6.17 o
   3  -6   8       61.87       73.62     20.00 o
   4  -6   8      258.46      253.63     16.90 o
   5  -6   8       69.39       71.55     13.80 o
   6  -6   8      252.32      287.67     16.10 o
   7  -6   8      232.52      210.49     28.22 o
   8  -6   8       64.03      106.99     12.42 o
   9  -6   8        2.64       12.40     11.07 o
  10  -6   8      179.18      197.11     36.78 o
 -10  -5   8       75.57       80.80     12.32 o
  -9  -5   8      338.75      370.86     16.75 o
  -8  -5   8        2.92        1.33      4.50 o
  -7  -5   8        7.80        1.77      4.43 o
  -6  -5   8      151.31      188.17     15.46 o
  -5  -5   8      303.31      290.79     14.05 o
  -4  -5   8       22.76       41.76     15.64 o
  -2  -5   8      368.82      358.76     11.81 o
  -1  -5   8      533.32      573.05     19.85 o
   0  -5   8       24.67       22.21      8.26 o
   1  -5   8      773.61      781.20     17.52 o
   2  -5   8     3160.00     3250.47     63.61 o
   3  -5   8     1332.61     1333.73     54.49 o
   4  -5   8        0.06        3.05      3.38 o
   5  -5   8      858.51      934.71     20.05 o
   6  -5   8      919.42      858.43     27.67 o
   7  -5   8      296.35      237.67     16.34 o
   8  -5   8        6.05        3.12      9.14 o
   9  -5   8      203.01      143.60     46.52 o
  10  -5   8      345.77      395.62     21.95 o
 -10  -4   8      235.09      195.47     13.87 o
  -9  -4   8      209.65      258.48     13.50 o
  -8  -4   8       47.35       60.43      8.04 o
  -7  -4   8      348.54      368.71     11.32 o
  -6  -4   8        9.30        8.95      2.30 o
  -5  -4   8       47.90       37.70      2.01 o
  -4  -4   8      588.30      596.59     28.52 o
  -3  -4   8      114.56      147.41     16.93 o
  -2  -4   8       15.77       24.83      3.79 o
  -1  -4   8      321.94      365.11     10.85 o
   0  -4   8      669.96      693.25     33.06 o
   1  -4   8     1813.93     1888.64     43.57 o
   2  -4   8      370.20      348.93      8.63 o
   3  -4   8       34.86       32.85      3.18 o
   4  -4   8     1386.27     1456.71     34.16 o
   5  -4   8      309.93      255.07      7.76 o
   6  -4   8       24.70       36.85      9.41 o
   7  -4   8        6.35        3.54      5.59 o
   8  -4   8       47.70       43.93     10.18 o
   9  -4   8       10.32       26.48     19.96 o
  11  -4   8      340.03      341.11     18.52 o
 -10  -3   8       83.15       62.43      8.71 o
  -9  -3   8        2.17        1.92      6.71 o
  -8  -3   8      236.38      226.24     13.43 o
  -7  -3   8      479.23      467.09     11.54 o
  -6  -3   8        0.28        3.28      3.10 o
  -5  -3   8      716.00      669.48     12.00 o
  -4  -3   8     1129.40     1176.05     13.49 o
  -3  -3   8      233.36      233.26     20.18 o
  -2  -3   8      120.80      123.33     22.84 o
  -1  -3   8      195.06      199.82      7.16 o
   0  -3   8      777.27      963.17     20.59 o
   1  -3   8      375.00      435.80     41.95 o
   2  -3   8     1218.79     1279.69     24.08 o
   3  -3   8      429.75      460.44      8.09 o
   4  -3   8      362.74      336.66      9.03 o
   5  -3   8      228.90      255.85      9.31 o
   6  -3   8      875.69      945.30     37.89 o
   7  -3   8      265.28      246.47     13.21 o
   8  -3   8        5.68        4.74      4.69 o
   9  -3   8       31.69       57.63     12.54 o
  10  -3   8      363.45      298.80     27.86 o
  11  -3   8      110.67      144.03     27.52 o
  12  -3   8       42.73       33.88     33.02 o
 -10  -2   8      177.77      160.86     13.72 o
  -9  -2   8      138.13      188.02     15.20 o
  -8  -2   8       34.23       38.67      8.93 o
  -7  -2   8        0.59        3.01      3.88 o
  -6  -2   8       48.13       31.95      3.03 o
  -5  -2   8       17.41       26.17      6.16 o
  -4  -2   8       75.60       69.18      4.87 o
  -3  -2   8      545.95      508.55      9.19 o
  -2  -2   8     1495.63     1561.42     54.04 o
  -1  -2   8       30.22       34.74     16.12 o
   0  -2   8     1024.28     1236.56     23.98 o
   1  -2   8      233.79      238.41      7.86 o
   2  -2   8     1435.20     1581.94     65.67 o
   3  -2   8      896.37      858.80     13.54 o
   4  -2   8       95.88       85.86      4.33 o
   5  -2   8      374.47      401.48     24.65 o
   6  -2   8      661.13      546.75     16.19 o
   7  -2   8       36.32       51.46     26.08 o
   8  -2   8        6.27        7.06      6.09 o
   9  -2   8        1.78        1.62      6.15 o
  10  -2   8      319.70      331.49     18.83 o
  11  -2   8        1.50       14.22     14.72 o
  12  -2   8       20.69       23.89      9.61 o
 -10  -1   8       94.07       94.82     12.40 o
  -9  -1   8       42.89       54.53     10.40 o
  -8  -1   8        7.11        5.86      5.65 o
  -7  -1   8      116.03      117.46      6.20 o
  -6  -1   8      917.77      872.84     42.61 o
  -5  -1   8      479.83      563.48     14.53 o
  -4  -1   8      359.09      366.75      6.47 o
  -3  -1   8      331.29      290.42      8.49 o
  -2  -1   8      380.50      374.45     24.90 o
  -1  -1   8       72.47       75.57      3.73 o
   0  -1   8      255.89      211.21      3.54 o
   1  -1   8     1170.12     1240.97     22.84 o
   2  -1   8      944.91      841.22     40.81 o
   3  -1   8       82.44       81.88      4.69 o
   4  -1   8      355.94      315.18     16.97 o
   5  -1   8      927.46      881.18     21.15 o
   6  -1   8      192.30      214.73      8.72 o
   7  -1   8       44.68       84.05     10.33 o
   8  -1   8      259.23      218.82     17.56 o
   9  -1   8        9.40        4.57     11.14 o
  10  -1   8      123.21       98.55     37.19 o
  11  -1   8      150.22      115.54     12.54 o
  12  -1   8      216.39      137.51     43.72 o
  13  -1   8       94.46      100.37     14.09 o
  -9   0   8       37.57       61.47     10.92 o
  -8   0   8       98.79       90.45      7.94 o
  -7   0   8      266.24      240.91     53.98 o
  -6   0   8      152.82      121.07     12.80 o
  -5   0   8       23.35       30.94     25.38 o
  -4   0   8      883.74      855.38     51.69 o
  -3   0   8      123.72      106.62      4.68 o
  -2   0   8      643.40      602.37     17.30 o
  -1   0   8     1088.64     1127.92     45.90 o
   0   0   8      127.49      179.38     14.09 o
   1   0   8     1771.32     1670.97     55.05 o
   2   0   8       19.39       17.23      2.99 o
   3   0   8       39.90       39.30      2.03 o
   4   0   8      564.41      564.09     11.60 o
   5   0   8        0.54        2.77      3.06 o
   6   0   8     1671.90     1555.75     38.81 o
   7   0   8     1077.76     1216.45     73.20 o
   8   0   8     1073.12     1039.43     90.28 o
   9   0   8      245.87      249.31     17.36 o
  10   0   8       74.21       83.94     12.88 o
  11   0   8      168.35      171.89     15.25 o
  12   0   8        0.89        1.47      6.54 o
  13   0   8       15.29       44.62     21.66 o
  -9   1   8      150.58      226.02     18.45 o
  -8   1   8       62.19       60.56     10.11 o
  -7   1   8      117.12      128.16     13.69 o
  -6   1   8      275.31      266.24     12.65 o
  -5   1   8     1280.88     1215.42     40.88 o
  -4   1   8      227.31      216.20      4.72 o
  -3   1   8       27.15       32.73      4.24 o
  -2   1   8       85.50       71.69      4.35 o
  -1   1   8      496.21      426.50      7.31 o
   0   1   8      738.43      738.21     22.10 o
   1   1   8        2.83        1.22      1.81 o
   2   1   8       95.57       76.54      6.05 o
   3   1   8      921.09      860.09     22.28 o
   4   1   8      544.81      525.33     28.70 o
   5   1   8       33.00       29.69     17.12 o
   6   1   8     1282.67     1385.15     46.86 o
   7   1   8      628.53      545.35      9.58 o
   8   1   8       21.78       44.49     16.71 o
   9   1   8        2.47        8.68      5.65 o
  10   1   8      414.12      354.07     18.90 o
  11   1   8      587.96      583.67     37.96 o
  12   1   8       58.88       61.61     47.59 o
  13   1   8      347.29      312.58     23.98 o
  14   1   8      169.97      220.60     19.69 o
  -9   2   8       28.05       21.55      9.67 o
  -8   2   8      140.13      146.20     16.49 o
  -7   2   8      588.01      567.30     22.03 o
  -6   2   8      130.28      128.38     24.90 o
  -5   2   8      149.68      159.86     10.40 o
  -4   2   8        4.73        7.08      3.89 o
  -3   2   8      290.05      307.93     15.13 o
  -2   2   8      340.78      335.27     23.13 o
  -1   2   8      298.83      233.96      6.06 o
   0   2   8        1.69        5.53      3.03 o
   1   2   8     3420.89     3336.92     61.43 o
   2   2   8     3807.44     4109.02     69.36 o
   3   2   8     1803.55     1900.38     29.29 o
   4   2   8      448.84      355.91     17.52 o
   5   2   8     1724.77     1738.86     31.45 o
   6   2   8       13.71       12.92      2.87 o
   7   2   8        6.04        0.92      3.28 o
   8   2   8     1519.49     1560.63     80.28 o
   9   2   8      849.75      753.70     46.78 o
  10   2   8      174.29      252.26     14.55 o
  11   2   8      169.35      247.36     15.53 o
  12   2   8      371.22      397.79     25.64 o
  13   2   8      144.55      162.91     13.95 o
  14   2   8       32.77       50.19     27.74 o
  -8   3   8       46.91       63.39      9.20 o
  -7   3   8       12.39        6.71      5.68 o
  -6   3   8       53.88       83.47     13.28 o
  -5   3   8        3.50        3.87      3.28 o
  -4   3   8       26.35       30.06      5.50 o
  -3   3   8        1.32        2.09      3.03 o
  -2   3   8      128.94       89.92      4.75 o
  -1   3   8      848.01      772.52     33.02 o
   0   3   8     1148.91     1127.00     17.26 o
   1   3   8       24.50       41.02     16.12 o
   2   3   8      103.62       96.08      5.50 o
   3   3   8      161.29      169.18      8.55 o
   4   3   8      844.27      757.87     14.98 o
   5   3   8      937.60     1000.77     25.05 o
   6   3   8        8.08       13.87      6.71 o
   7   3   8      933.97      917.42     16.14 o
   8   3   8      357.43      385.99     11.94 o
   9   3   8        9.71       10.44     13.50 o
  10   3   8     1388.61     1295.96     35.79 o
  11   3   8     1684.92     1773.59     76.74 o
  12   3   8      111.73      143.52     16.90 o
  13   3   8        0.41        3.52      7.83 o
  14   3   8      113.47      138.14     43.90 o
  -8   4   8       47.06       78.90     17.49 o
  -7   4   8        3.06        7.58      8.19 o
  -6   4   8       75.23      118.27     44.38 o
  -5   4   8       40.36       45.95      4.80 o
  -4   4   8      286.45      351.96     32.02 o
  -3   4   8       62.51       58.78      4.81 o
  -2   4   8      295.69      312.28     25.16 o
  -1   4   8       78.58       96.79     20.03 o
   0   4   8       94.15       73.24      4.17 o
   1   4   8      791.43      729.28     24.09 o
   2   4   8     1806.75     1832.89     51.50 o
   3   4   8     1290.02     1351.06     23.02 o
   4   4   8       83.40       88.02      4.10 o
   5   4   8       97.46      119.49     10.04 o
   6   4   8      707.03      687.35      9.21 o
   7   4   8      221.91      207.42     10.29 o
   8   4   8       38.03       46.63      9.89 o
   9   4   8      187.00      182.82     22.80 o
  10   4   8      211.52      281.47     17.35 o
  11   4   8        5.74       10.89     10.48 o
  12   4   8       40.34       32.78     13.69 o
  13   4   8      154.18      153.27     13.84 o
  14   4   8      107.73       94.32     15.52 o
  15   4   8        0.78        2.08     11.67 o
  -7   5   8       22.66       26.02      6.45 o
  -6   5   8      170.80      191.21     10.45 o
  -5   5   8       50.39       42.02      8.63 o
  -4   5   8        4.36        9.45      9.89 o
  -3   5   8      253.99      238.61      7.40 o
  -2   5   8      159.05      148.27      9.85 o
  -1   5   8        7.29        4.49      3.65 o
   0   5   8        7.42       12.45      4.94 o
   1   5   8     1074.89      963.65     40.18 o
   2   5   8       63.88       44.41      8.09 o
   3   5   8      202.15      232.65     11.22 o
   4   5   8      931.19      918.45     39.37 o
   5   5   8     1123.32     1065.16     58.88 o
   6   5   8      402.99      480.67     26.82 o
   7   5   8      104.94      113.74     22.58 o
   8   5   8       76.48       83.25     18.23 o
   9   5   8      533.20      493.27     28.30 o
  10   5   8       22.32        1.28      6.01 o
  11   5   8      168.61      115.86     12.07 o
  12   5   8      561.38      553.77     25.61 o
  13   5   8      558.79      584.99     77.96 o
  14   5   8       23.61       17.73     10.91 o
  15   5   8       91.05      116.95     14.14 o
  -6   6   8       10.57        0.00      8.04 o
  -5   6   8        1.22       12.17      6.85 o
  -4   6   8      161.04      137.98     11.33 o
  -3   6   8      241.45      234.12     23.87 o
  -2   6   8       21.41       44.73     12.21 o
  -1   6   8      748.33      640.14     16.73 o
   0   6   8      183.46      165.58      5.03 o
   1   6   8     1318.57     1275.36     26.12 o
   2   6   8       13.13       14.81      2.62 o
   3   6   8     1205.91     1114.50     16.34 o
   4   6   8     1000.51     1051.15     26.60 o
   5   6   8      979.21     1025.95     29.55 o
   6   6   8      133.02      144.75     17.30 o
   7   6   8      221.53      205.55     21.40 o
   8   6   8      355.38      372.02     12.92 o
   9   6   8       42.01       23.78      7.49 o
  10   6   8      325.63      332.30     18.25 o
  11   6   8      689.83      747.84     27.72 o
  12   6   8      287.62      190.55     43.79 o
  13   6   8      108.22       93.63     10.96 o
  14   6   8        9.88       23.56     11.43 o
  15   6   8       85.26      103.96     38.26 o
  -6   7   8       12.45       23.85     10.11 o
  -5   7   8      149.87      136.81     26.31 o
  -4   7   8      166.93      133.95     10.99 o
  -3   7   8       22.82       22.89      5.12 o
  -2   7   8      205.82      144.84      9.76 o
  -1   7   8     2125.49     2294.01     36.89 o
   0   7   8       12.89       15.73      2.47 o
   1   7   8      454.12      441.54     30.66 o
   2   7   8      224.12      214.36      9.59 o
   3   7   8     1667.67     1780.56     45.09 o
   4   7   8      263.96      240.23     14.84 o
   5   7   8      156.45      140.46      3.37 o
   6   7   8      559.34      487.04     14.39 o
   7   7   8      360.33      337.96     11.21 o
   8   7   8       14.69       13.84      5.87 o
   9   7   8      556.46      586.84     19.11 o
  10   7   8      101.89      104.44     14.76 o
  11   7   8     1184.66     1172.45     52.10 o
  12   7   8      175.21      207.45     16.48 o
  13   7   8      133.47      223.54     53.76 o
  14   7   8      146.39      141.34     22.10 o
  15   7   8       11.81        0.30      6.02 o
  -5   8   8      180.96      133.57     39.37 o
  -4   8   8        3.37        8.05      5.12 o
  -3   8   8      106.91      115.95     34.31 o
  -2   8   8      126.62      100.16     20.70 o
  -1   8   8      249.53      269.46     17.08 o
   0   8   8       22.46       33.07     11.22 o
   1   8   8      925.97      960.53     50.29 o
   2   8   8        1.56        4.39      7.75 o
   3   8   8       59.59       89.82     39.88 o
   4   8   8        1.92        3.23      7.36 o
   5   8   8     1186.67     1179.78     64.90 o
   6   8   8      293.18      309.88      7.67 o
   7   8   8        5.79        1.73      2.59 o
   8   8   8      635.85      668.94     14.16 o
   9   8   8      906.60      891.77     23.31 o
  10   8   8       86.25       72.29      9.81 o
  11   8   8      195.82      177.84     21.95 o
  12   8   8      499.94      554.77     54.05 o
  13   8   8      442.90      422.42     79.43 o
  14   8   8        3.46        0.07     12.03 o
  -4   9   8       85.59      108.63     29.48 o
  -3   9   8      145.64      126.67      8.58 o
  -2   9   8       92.64      148.73     53.46 o
  -1   9   8      212.29      240.91     13.29 o
   0   9   8      220.49      220.89     44.57 o
   1   9   8      165.00      126.23     14.13 o
   2   9   8      393.88      422.94     13.38 o
   3   9   8       38.54       26.21      9.56 o
   4   9   8      665.43      705.48     46.45 o
   5   9   8      391.76      452.21     47.74 o
   6   9   8        0.46        4.93      5.33 o
   7   9   8      635.43      592.80     10.99 o
   8   9   8      889.83      822.43     19.76 o
   9   9   8       70.14       63.80      4.95 o
  10   9   8       47.09       30.19     20.11 o
  11   9   8      115.27       83.61     24.98 o
  12   9   8      323.47      380.05     54.90 o
  13   9   8      123.26      122.70     12.06 o
  14   9   8      269.74      282.79     41.99 o
  -3  10   8        2.67       10.76      7.34 o
  -2  10   8       17.89       21.28     15.50 o
  -1  10   8      128.44      112.79     28.19 o
   0  10   8        5.29       18.23     10.29 o
   1  10   8        0.01        2.44      6.06 o
   2  10   8        4.89       14.67      6.80 o
   3  10   8       34.21       50.81      9.33 o
   4  10   8      188.17      191.59     19.59 o
   5  10   8       69.48       84.30      9.08 o
   6  10   8      749.09      824.20     23.58 o
   7  10   8      876.50      905.04    114.00 o
   8  10   8      181.48      184.34     10.15 o
   9  10   8      181.75      187.54     13.39 o
  10  10   8      429.13      410.13     73.09 o
  11  10   8       88.70       82.53      8.21 o
  12  10   8       10.59        6.36      6.00 o
  13  10   8        8.22        6.84      7.48 o
  14  10   8      357.70      387.59     17.88 o
  -2  11   8       68.77       89.47     17.05 o
  -1  11   8       68.95       50.40     28.15 o
   0  11   8        0.05        0.81      9.52 o
   1  11   8       41.41       65.46      8.67 o
   2  11   8      118.52      138.17     18.00 o
   3  11   8        2.96        8.52     11.29 o
   4  11   8       11.95        0.67      5.27 o
   5  11   8      421.94      424.24     20.33 o
   6  11   8      581.85      568.06     27.49 o
   7  11   8        0.41        1.20      2.74 o
   8  11   8      381.73      402.04     43.39 o
   9  11   8      312.68      305.48     13.82 o
  10  11   8       43.68       43.80     15.31 o
  11  11   8        7.22       20.54      3.93 o
  12  11   8       25.76       30.56     13.58 o
  13  11   8       11.27       26.47     15.94 o
   0  12   8      188.86      259.23     53.61 o
   1  12   8      179.01      171.00     15.83 o
   2  12   8       63.90       72.19     22.91 o
   3  12   8       20.97       35.20      8.19 o
   4  12   8      220.33      226.53     22.80 o
   5  12   8      164.33      172.89     13.69 o
   6  12   8       65.35       58.53     17.64 o
   7  12   8      179.79      187.63     27.34 o
   8  12   8      223.53      238.18     55.27 o
   9  12   8       62.32      105.21     15.72 o
  10  12   8        0.88       16.46     23.17 o
  11  12   8       11.83        6.37      8.13 o
  12  12   8       13.37        3.03      4.63 o
  13  12   8      100.75       84.87     12.98 o
   2  13   8       89.02      119.39     13.72 o
   3  13   8       58.55       86.26     11.86 o
   4  13   8      122.41      113.75     32.17 o
   5  13   8        1.37        6.74      6.17 o
   6  13   8        1.50       15.81     11.88 o
   7  13   8       35.20       86.99     34.68 o
   8  13   8      132.74      138.24     16.57 o
   9  13   8        0.38       16.66      8.63 o
  10  13   8        2.30       12.47      8.20 o
  11  13   8       99.36       94.90     21.29 o
   4  14   8        5.46        5.70      9.27 o
   5  14   8       95.99       86.37     25.86 o
   6  14   8       85.72       82.78     32.76 o
   7  14   8        0.15        0.52      5.89 o
   8  14   8       10.70        8.66      7.16 o
   9  14   8      269.65      297.45     15.98 o
  -5 -11   9       26.54       60.29     12.69 o
  -4 -11   9       48.83       84.56     15.20 o
  -3 -11   9      238.93      226.83     18.00 o
  -2 -11   9        5.75        3.84      9.00 o
  -1 -11   9      197.64      190.52     24.57 o
   0 -11   9      303.92      311.35     20.48 o
   1 -11   9      232.07      273.23     65.34 o
   2 -11   9       45.32       51.37     21.33 o
  -6 -10   9       34.38       47.67     11.22 o
  -5 -10   9      176.43      151.78     17.93 o
  -4 -10   9      358.07      329.25     21.33 o
  -3 -10   9      145.37      123.52     10.99 o
  -2 -10   9      261.66      179.68     15.86 o
  -1 -10   9      315.84      317.15     19.19 o
   0 -10   9       14.35       28.32      7.67 o
   1 -10   9      120.52       57.29      8.97 o
   2 -10   9       62.67       39.02      7.02 o
   3 -10   9       62.39       69.35     27.67 o
   4 -10   9        4.62       26.96     23.91 o
  -7  -9   9       37.13       19.14     12.62 o
  -6  -9   9      152.89      141.36     17.36 o
  -5  -9   9      426.78      444.14     27.89 o
  -4  -9   9      107.72       84.71     13.13 o
  -3  -9   9        5.42        9.74      5.24 o
  -2  -9   9      373.39      352.12     17.49 o
  -1  -9   9      106.30       63.61     10.40 o
   0  -9   9       58.16       77.76     13.69 o
   1  -9   9      306.27      290.51     15.53 o
   2  -9   9      838.57      930.72     28.92 o
   3  -9   9      150.40      148.32     11.77 o
   4  -9   9       48.93       36.16     13.21 o
   5  -9   9      160.20      218.69     42.54 o
   6  -9   9        6.05        0.22     11.14 o
  -8  -8   9      150.67      190.97     26.20 o
  -7  -8   9      601.02      599.61     43.76 o
  -6  -8   9        3.79        3.14      7.43 o
  -5  -8   9       56.29       20.36     12.29 o
  -4  -8   9      269.21      289.77     12.91 o
  -3  -8   9      365.23      372.19     15.05 o
  -2  -8   9       82.01      105.37      9.00 o
  -1  -8   9       68.06       44.64      8.85 o
   0  -8   9      455.77      457.21     22.17 o
   1  -8   9      187.51      179.72     10.20 o
   2  -8   9        4.37        1.18      5.06 o
   3  -8   9      155.34      115.72      9.34 o
   4  -8   9      313.50      366.92     17.31 o
   5  -8   9      113.45      150.13     23.72 o
   6  -8   9        6.71        2.36     11.95 o
   7  -8   9       52.24       93.79     15.64 o
  -8  -7   9      234.49      255.68     27.97 o
  -7  -7   9       22.88        2.58      7.38 o
  -6  -7   9      435.16      393.96     32.47 o
  -5  -7   9      463.36      463.83     27.89 o
  -4  -7   9       54.82       39.38     15.16 o
  -3  -7   9      144.61      149.87      8.71 o
  -2  -7   9       12.07        6.64      5.17 o
  -1  -7   9      722.02      763.87     31.51 o
   0  -7   9      122.02       96.89     10.99 o
   1  -7   9       16.74       12.13      1.72 o
   2  -7   9      362.28      309.61     11.64 o
   3  -7   9      107.15       98.79     19.96 o
   4  -7   9        1.22        6.58      5.49 o
   5  -7   9        0.11        0.07      6.03 o
   6  -7   9      194.53      209.61     14.50 o
   7  -7   9      182.35      169.16     20.96 o
   8  -7   9        7.47        7.38     14.02 o
  -9  -6   9       89.41       85.89     16.16 o
  -8  -6   9       32.32       42.36     14.68 o
  -7  -6   9       21.77       36.30     14.68 o
  -6  -6   9      451.45      459.73     17.13 o
  -5  -6   9      116.80      153.04     17.78 o
  -4  -6   9      174.72      135.36     12.95 o
  -3  -6   9       29.47       29.88      5.83 o
  -2  -6   9      481.47      490.70     14.39 o
  -1  -6   9       56.21       65.23      6.79 o
   0  -6   9        5.34        7.75      5.98 o
   1  -6   9        3.39        4.10      1.23 o
   2  -6   9      138.15      103.67      7.97 o
   3  -6   9        1.35        3.32      3.46 o
   4  -6   9      114.86      101.95      8.37 o
   5  -6   9      404.67      396.85     28.26 o
   6  -6   9      482.05      485.45     38.96 o
   7  -6   9      121.91      140.12     12.12 o
   8  -6   9      104.59      121.49     14.94 o
   9  -6   9       71.98      100.02     29.66 o
  -9  -5   9       58.62       31.36      5.98 o
  -8  -5   9       11.52        7.01      9.59 o
  -7  -5   9       18.88        8.34      3.06 o
  -6  -5   9      492.65      533.94     35.27 o
  -5  -5   9        0.09        0.37      5.02 o
  -4  -5   9     1279.28     1308.77     74.38 o
  -3  -5   9       28.22       31.04      4.87 o
  -2  -5   9       78.69       77.92      7.90 o
  -1  -5   9       18.46       11.14      4.43 o
   0  -5   9       70.72       68.62     10.40 o
   1  -5   9      416.17      389.13      8.00 o
   2  -5   9      716.88      789.06     16.02 o
   3  -5   9      104.83       95.95      5.81 o
   4  -5   9      257.70      237.24     12.06 o
   5  -5   9       69.37       95.20      6.66 o
   6  -5   9        0.78        8.99      6.78 o
   7  -5   9       21.81       37.01     12.58 o
   8  -5   9      444.11      503.03     46.49 o
   9  -5   9       24.27       21.40     20.99 o
  10  -5   9        0.50        2.14      9.98 o
  -9  -4   9       16.64        2.07      6.64 o
  -8  -4   9      130.71      168.98     10.11 o
  -7  -4   9      523.34      523.16     28.30 o
  -6  -4   9      172.58      156.47     23.72 o
  -5  -4   9       16.12       21.30      9.04 o
  -4  -4   9      363.64      386.26     54.31 o
  -3  -4   9       51.15       46.93      9.45 o
  -2  -4   9       97.11       95.32     18.85 o
  -1  -4   9      719.54      656.36     17.93 o
   0  -4   9     2236.98     2073.55     41.62 o
   1  -4   9      435.45      455.35     14.46 o
   2  -4   9      746.70      754.93     17.20 o
   3  -4   9     1178.66     1183.87     22.59 o
   4  -4   9      344.65      374.09     25.64 o
   5  -4   9       23.39       45.08     22.80 o
   6  -4   9      394.48      369.65     25.94 o
   7  -4   9      130.29      224.68     29.88 o
   8  -4   9      589.93      564.67     36.86 o
   9  -4   9      110.44       61.49     23.87 o
  10  -4   9      689.69      719.12     31.64 o
  11  -4   9      166.52      154.71     15.83 o
  -9  -3   9      128.27      108.84     13.13 o
  -8  -3   9       38.21       57.85      8.71 o
  -7  -3   9       47.64       67.52     17.12 o
  -6  -3   9       11.87       19.44     13.17 o
  -5  -3   9        2.42        6.39      4.17 o
  -4  -3   9      223.98      201.90     34.46 o
  -3  -3   9     2570.78     2761.68     71.27 o
  -2  -3   9      364.84      340.01     16.69 o
  -1  -3   9      662.52      658.57     17.93 o
   0  -3   9      131.56      162.26      6.86 o
   1  -3   9     1103.92     1019.62     24.42 o
   2  -3   9     2091.97     2043.97     34.59 o
   3  -3   9      947.59     1076.01     19.24 o
   4  -3   9      428.20      415.11     11.68 o
   5  -3   9      105.31       92.21      7.97 o
   6  -3   9      447.19      505.07     72.65 o
   7  -3   9        0.30        1.70      4.53 o
   8  -3   9       12.98       31.41      6.29 o
   9  -3   9      481.83      513.07     48.77 o
  10  -3   9      192.54      245.15     58.07 o
  11  -3   9       27.05       17.21     17.67 o
  -9  -2   9        2.49       17.78      8.85 o
  -8  -2   9       26.52       39.77     15.72 o
  -7  -2   9      168.80      168.02     12.43 o
  -6  -2   9      132.67       98.52     17.19 o
  -5  -2   9      101.63       93.51      7.42 o
  -4  -2   9      297.42      280.50     10.96 o
  -3  -2   9     3581.24     3694.88     67.70 o
  -2  -2   9      739.66      790.15     25.38 o
  -1  -2   9      174.42      176.26     15.09 o
   0  -2   9      923.27      919.49     24.28 o
   1  -2   9      962.98      965.31     25.24 o
   2  -2   9      141.64      133.96      7.53 o
   3  -2   9        2.23        3.39      2.51 o
   4  -2   9      611.97      630.36     11.13 o
   5  -2   9      464.58      406.31      7.41 o
   6  -2   9       84.92       79.54      8.50 o
   7  -2   9       35.89       79.26     28.67 o
   8  -2   9       20.31       43.37      5.76 o
   9  -2   9      142.93      101.90     10.09 o
  10  -2   9       42.43       34.24     14.83 o
  11  -2   9      216.20      149.78     14.83 o
  12  -2   9       99.04      117.54     20.29 o
  -9  -1   9      173.68      230.07     19.48 o
  -8  -1   9      132.38      126.33     10.11 o
  -7  -1   9       46.11       50.56      6.54 o
  -6  -1   9        1.60        3.43      4.64 o
  -5  -1   9        8.48        4.91      3.30 o
  -4  -1   9      408.83      405.27     29.85 o
  -3  -1   9       73.83       90.60      8.85 o
  -2  -1   9        3.56       15.57      1.92 o
  -1  -1   9      818.47      815.66     11.95 o
   0  -1   9      443.00      429.54     11.88 o
   1  -1   9      345.99      285.42      6.94 o
   2  -1   9       45.11       61.72      7.67 o
   3  -1   9      738.27      696.04     16.42 o
   4  -1   9       72.83       38.16      2.87 o
   5  -1   9       13.43       11.29      2.91 o
   6  -1   9      549.24      561.59     39.29 o
   7  -1   9       71.04       53.04      5.78 o
   8  -1   9       65.91       88.75      6.89 o
   9  -1   9       23.89       21.13     21.62 o
  10  -1   9       67.85       90.36     28.45 o
  11  -1   9      477.50      469.31     44.38 o
  12  -1   9        1.69       10.95     11.58 o
  13  -1   9       35.02       33.54     12.40 o
  -9   0   9       64.68       49.14     11.22 o
  -8   0   9      156.25      123.97     16.38 o
  -7   0   9        1.97        4.41      5.24 o
  -6   0   9      218.87      241.57     10.43 o
  -5   0   9       90.60       86.65      6.38 o
  -4   0   9      115.13      115.04      8.56 o
  -3   0   9       62.86       70.13     10.96 o
  -2   0   9      549.99      506.37      9.92 o
  -1   0   9      766.46      840.14     53.17 o
   0   0   9       17.37       23.89      5.35 o
   1   0   9      218.62      190.21     18.08 o
   2   0   9      742.67      760.97     11.92 o
   3   0   9       63.01       53.69      2.37 o
   4   0   9       97.60      112.80      4.06 o
   5   0   9      307.83      273.63      9.52 o
   6   0   9      107.02      101.38     14.61 o
   7   0   9       64.47       50.04     19.92 o
   8   0   9       94.96      136.71     28.48 o
   9   0   9      257.49      216.31     14.75 o
  10   0   9      132.32      125.27      9.54 o
  11   0   9      235.09      228.26     56.63 o
  12   0   9      130.46       78.84     11.90 o
  13   0   9      170.59      255.85     33.02 o
  -8   1   9        0.30        0.00      8.85 o
  -7   1   9      216.72      219.39     26.45 o
  -6   1   9      929.80      976.58     34.75 o
  -5   1   9       18.97        3.81      5.65 o
  -4   1   9      222.75      205.48     15.75 o
  -3   1   9       31.24       38.20      3.28 o
  -2   1   9      190.03      140.29     11.22 o
  -1   1   9        9.06        7.40      4.65 o
   0   1   9      385.02      337.76      7.76 o
   1   1   9      359.10      368.40     11.44 o
   2   1   9        5.89       11.35      2.46 o
   3   1   9        0.22        3.02      1.93 o
   4   1   9      168.36      195.83      7.27 o
   5   1   9      434.28      457.50     31.99 o
   6   1   9        1.35        2.60      3.25 o
   7   1   9      855.51      898.62     70.62 o
   8   1   9     2653.37     2725.94    158.24 o
   9   1   9      882.49      844.84     48.63 o
  10   1   9      252.77      277.77     62.76 o
  11   1   9        6.51        1.18      8.32 o
  12   1   9      481.89      453.14     80.76 o
  13   1   9       94.92      112.94     37.60 o
  -8   2   9      204.11      197.61     16.68 o
  -7   2   9      145.76      158.17     10.59 o
  -6   2   9        7.66        0.99      6.53 o
  -5   2   9      390.58      424.11     33.54 o
  -4   2   9      497.51      453.53     25.79 o
  -3   2   9       35.19       47.45      3.76 o
  -2   2   9      122.10      114.14      6.84 o
  -1   2   9      205.49      192.52     26.67 o
   0   2   9       33.81       17.32      2.88 o
   1   2   9      169.19      136.99     19.55 o
   2   2   9     1048.91     1062.02     15.15 o
   3   2   9      966.98      996.09     21.51 o
   4   2   9       80.07       68.44      3.81 o
   5   2   9        3.44        3.52      2.12 o
   6   2   9      200.62      158.39     15.83 o
   7   2   9       33.13       26.70     10.59 o
   8   2   9      761.54      736.02     65.41 o
   9   2   9      533.11      412.65     51.36 o
  10   2   9       43.99       37.02     19.89 o
  11   2   9      192.94      198.60     19.00 o
  12   2   9      319.21      298.49     16.33 o
  13   2   9        7.13        8.77      9.97 o
  14   2   9      245.78      341.80     23.50 o
  -7   3   9       15.92       10.82      8.26 o
  -6   3   9      352.09      323.05     15.64 o
  -5   3   9     1190.10     1149.91     36.86 o
  -4   3   9      423.55      326.43     10.41 o
  -3   3   9      515.56      529.36     46.04 o
  -2   3   9       82.21       86.27      4.07 o
  -1   3   9      557.90      604.37     32.95 o
   0   3   9      825.10      881.31     20.14 o
   1   3   9      239.53      219.26     30.36 o
   2   3   9     2293.03     2551.11     47.85 o
   3   3   9     3610.47     3484.05     48.65 o
   4   3   9      102.49      108.53      8.93 o
   5   3   9      886.62      932.42     72.06 o
   6   3   9      559.94      605.00     59.29 o
   7   3   9       88.12       98.81      5.05 o
   8   3   9      235.26      264.19     45.05 o
   9   3   9     1006.77     1080.25     37.52 o
  10   3   9      559.30      482.65     54.27 o
  11   3   9      192.99      174.77     12.97 o
  12   3   9        5.25        8.40     10.16 o
  13   3   9       37.34       50.84     15.42 o
  14   3   9       14.10       33.24     17.16 o
  -7   4   9        0.81        3.05      6.67 o
  -6   4   9       79.46      108.09     31.99 o
  -5   4   9      202.19      141.07     12.84 o
  -4   4   9      128.88       96.79      6.92 o
  -3   4   9     1084.54     1184.94     39.44 o
  -2   4   9      251.79      259.16     15.86 o
  -1   4   9        0.07        1.18      3.31 o
   0   4   9      269.35      300.35     14.06 o
   1   4   9     2287.83     2251.29    127.95 o
   2   4   9     1529.31     1518.53     37.19 o
   3   4   9        3.55        0.94      4.40 o
   4   4   9      619.85      520.63     20.92 o
   5   4   9      896.99      792.32     23.73 o
   6   4   9      412.66      314.28     17.86 o
   7   4   9      904.94      793.62     22.40 o
   8   4   9       64.70       68.79      9.15 o
   9   4   9     1247.77     1252.09     60.03 o
  10   4   9      550.97      443.36     45.45 o
  11   4   9      483.20      606.66     25.95 o
  12   4   9       29.80       11.17      8.12 o
  13   4   9       49.30       62.16     22.06 o
  14   4   9        0.01        5.60     10.92 o
  -6   5   9       54.53       54.16      7.32 o
  -5   5   9       11.07       15.70     25.72 o
  -4   5   9      193.15      197.42      8.85 o
  -3   5   9      549.68      453.18     23.28 o
  -2   5   9      617.18      560.83     15.60 o
  -1   5   9      128.69      131.89     19.19 o
   0   5   9        3.19        2.15      3.40 o
   1   5   9       32.89       32.84      4.94 o
   2   5   9       90.04       76.77     12.51 o
   3   5   9      997.93      884.17     19.43 o
   4   5   9     1148.63     1201.15     27.95 o
   5   5   9       15.64       24.11     13.32 o
   6   5   9      280.27      281.69     20.81 o
   7   5   9      634.06      655.72     39.29 o
   8   5   9      846.70      959.58     45.05 o
   9   5   9       20.65       14.73      4.41 o
  10   5   9      874.99      878.71     25.96 o
  11   5   9      940.74      956.44     46.19 o
  12   5   9        1.17        6.33      8.10 o
  13   5   9       75.75      103.11     10.80 o
  14   5   9       36.93       53.78     44.09 o
  -6   6   9       10.65       13.26      7.03 o
  -5   6   9       38.14       77.58     20.29 o
  -4   6   9      282.01      312.78     39.15 o
  -3   6   9       13.09       21.05      7.38 o
  -2   6   9      538.54      541.25     17.84 o
  -1   6   9       12.77       13.06      3.13 o
   0   6   9      531.39      514.43     13.14 o
   1   6   9       55.79       61.18      9.81 o
   2   6   9      474.38      461.91      8.14 o
   3   6   9      918.11     1027.82     33.94 o
   4   6   9       97.14       91.82      4.76 o
   5   6   9      634.65      642.87     19.41 o
   6   6   9     1497.23     1441.31     64.34 o
   7   6   9      105.13      103.13     15.94 o
   8   6   9        3.81        2.76      4.69 o
   9   6   9      219.41      214.15     22.73 o
  10   6   9        4.99        0.22      6.50 o
  11   6   9      549.73      643.13     36.53 o
  12   6   9      352.00      390.26     18.88 o
  13   6   9      491.25      583.75     26.18 o
  -5   7   9       40.82       44.92     12.73 o
  -4   7   9        0.56        5.67      5.17 o
  -3   7   9      357.49      339.43     12.78 o
  -2   7   9      476.04      419.98     28.70 o
  -1   7   9       12.75        9.71      7.93 o
   0   7   9      769.11      735.26     17.01 o
   1   7   9        3.67        4.34      2.87 o
   2   7   9      186.05      204.74     10.81 o
   3   7   9        2.05        3.94      6.40 o
   4   7   9      158.91      131.11     14.17 o
   5   7   9      868.06      771.05     21.14 o
   6   7   9      737.73      721.30     41.40 o
   7   7   9      652.48      657.48     19.45 o
   8   7   9      423.16      386.42     58.15 o
   9   7   9       20.11       31.77      7.01 o
  10   7   9       44.33       44.79     28.63 o
  11   7   9       14.97       18.51     10.92 o
  12   7   9     1409.42     1504.75     46.12 o
  13   7   9       70.32       95.84     35.38 o
  14   7   9       25.80        2.29     16.38 o
  -4   8   9       13.76       20.14     23.80 o
  -3   8   9       94.75      131.23      9.11 o
  -2   8   9       19.15       21.78      9.13 o
  -1   8   9      233.38      262.87      8.40 o
   0   8   9     1664.15     1803.17     34.29 o
   1   8   9      268.57      238.51     44.02 o
   2   8   9        1.25        4.88     10.11 o
   3   8   9      162.40      144.71      9.26 o
   4   8   9      252.13      248.02     11.92 o
   5   8   9       81.91       83.98     35.12 o
   6   8   9      119.34      113.08     14.79 o
   7   8   9      510.42      469.30     24.24 o
   8   8   9       79.44       84.95     10.00 o
   9   8   9       58.82       48.52     21.80 o
  10   8   9       26.62       27.09     22.47 o
  11   8   9      192.56      258.57     11.80 o
  12   8   9      968.93      976.09     35.90 o
  13   8   9        0.37        0.15      6.71 o
  14   8   9      198.94      296.89     20.49 o
  -3   9   9        0.02        3.67      6.42 o
  -2   9   9       70.81       63.84      9.14 o
  -1   9   9      180.49      172.13     48.66 o
   0   9   9       87.20       94.19     32.36 o
   1   9   9        1.04        7.59     12.25 o
   2   9   9       40.18       54.76     42.61 o
   3   9   9       21.22       11.22      8.44 o
   4   9   9        2.04        0.89      7.38 o
   5   9   9      146.85      182.02     50.36 o
   6   9   9      484.39      489.64     34.90 o
   7   9   9      367.03      397.21     16.77 o
   8   9   9       11.60        3.79      5.05 o
   9   9   9      103.96      118.07      9.46 o
  10   9   9       50.84       38.01      8.58 o
  11   9   9       74.89       92.39     21.66 o
  12   9   9       23.06       28.73      8.95 o
  13   9   9      301.06      308.08     26.60 o
  14   9   9      142.44      127.93     15.46 o
  -2  10   9       19.57       35.81      8.64 o
  -1  10   9       26.67       36.64     28.93 o
   0  10   9       84.59       66.76     22.80 o
   1  10   9      186.76      264.84     19.91 o
   2  10   9      119.42      125.88     12.54 o
   3  10   9       43.34       58.39      6.89 o
   4  10   9      145.52      156.26     12.06 o
   5  10   9       94.59       90.88     10.29 o
   6  10   9      274.56      288.37     14.22 o
   7  10   9       26.63       20.87      7.26 o
   8  10   9      164.02      167.33     11.44 o
   9  10   9      249.35      232.46     10.92 o
  10  10   9       13.05       23.16     13.65 o
  11  10   9       43.44       43.98     16.12 o
  12  10   9      123.81      123.53     30.00 o
  13  10   9      255.24      359.81     54.46 o
  -1  11   9        4.11       12.02      9.33 o
   0  11   9       34.46       45.50     18.52 o
   1  11   9        2.94        5.36      8.87 o
   2  11   9        1.98        6.90      7.76 o
   3  11   9      245.83      221.48     17.89 o
   4  11   9      313.11      359.13     21.03 o
   5  11   9        2.13       13.62     14.43 o
   6  11   9        2.64       14.50     23.83 o
   7  11   9      401.63      380.21     16.23 o
   8  11   9      232.44      256.99     13.91 o
   9  11   9      162.07      132.34      9.00 o
  10  11   9      154.66      144.26      9.20 o
  11  11   9      254.05      296.05     38.89 o
  12  11   9      321.52      290.12     16.82 o
  13  11   9       37.58       33.27      8.92 o
   1  12   9       30.26       63.45      9.64 o
   2  12   9       13.13       38.08      8.57 o
   3  12   9      197.07      198.20     14.22 o
   4  12   9       46.82       84.75     38.96 o
   5  12   9      195.83      169.62     40.25 o
   6  12   9      246.34      290.73     26.82 o
   7  12   9       75.79      101.38     20.55 o
   8  12   9       43.38       59.09     10.71 o
   9  12   9       29.35       44.08      9.92 o
  10  12   9      140.72      163.43     11.00 o
  11  12   9       83.03       62.21      9.72 o
  12  12   9      259.01      263.78     23.32 o
   3  13   9       13.96       18.10     12.47 o
   4  13   9       81.50      129.88     17.27 o
   5  13   9      245.29      215.69     17.40 o
   6  13   9      116.35      104.08     11.43 o
   7  13   9        3.46        7.15      6.44 o
   8  13   9        4.14        6.45      5.85 o
   9  13   9        1.26       13.15     10.29 o
  10  13   9       39.83       30.58      9.37 o
  11  13   9        0.20       42.25     28.67 o
  -4 -10  10       15.64        0.52     11.81 o
  -3 -10  10      175.95      165.14     16.46 o
  -2 -10  10      190.85      182.55     16.60 o
  -1 -10  10       68.76       44.86     10.92 o
   0 -10  10       24.31       34.53     16.38 o
   1 -10  10      474.23      416.15     90.50 o
   2 -10  10      438.41      373.98     19.90 o
   3 -10  10      261.65      253.04     13.91 o
  -6  -9  10        7.32       22.36     11.22 o
  -5  -9  10        3.77       47.45     17.12 o
  -4  -9  10      463.41      482.88     23.39 o
  -3  -9  10      527.59      561.17     26.86 o
  -2  -9  10       55.30       46.12      6.79 o
  -1  -9  10       73.36      113.71     13.28 o
   0  -9  10      129.76      167.65     17.86 o
   1  -9  10       40.13      151.27     18.15 o
   2  -9  10       47.53       74.52     23.83 o
   3  -9  10       54.18       52.09     31.91 o
   4  -9  10        8.64        8.37      7.93 o
   5  -9  10        0.53        5.72      8.32 o
  -7  -8  10       64.64      117.99     23.46 o
  -6  -8  10      206.32      197.72     19.52 o
  -5  -8  10      183.48      300.10     17.78 o
  -4  -8  10      326.26      343.86     19.70 o
  -3  -8  10       64.42       50.77      6.64 o
  -2  -8  10       48.81       76.81      8.04 o
  -1  -8  10       61.89       37.48      9.45 o
   0  -8  10       78.51       58.59     10.99 o
   1  -8  10       47.82       44.30     16.49 o
   2  -8  10      343.91      283.75     12.24 o
   3  -8  10      232.88      184.82     18.37 o
   4  -8  10        1.11        6.63      9.67 o
   5  -8  10       15.61       24.93      7.90 o
   6  -8  10      370.39      339.14     24.79 o
  -7  -7  10      260.77      289.25     28.70 o
  -6  -7  10      929.25      957.64     53.35 o
  -5  -7  10       84.85      124.68     15.32 o
  -4  -7  10        3.40        4.21      5.90 o
  -3  -7  10      188.67      238.86     12.03 o
  -2  -7  10      476.31      501.03     17.27 o
  -1  -7  10       86.66      112.31      7.53 o
   0  -7  10      170.72      212.37     16.75 o
   1  -7  10      293.19      227.71     20.22 o
   2  -7  10      103.89      106.21      8.49 o
   3  -7  10       22.31       23.58      9.37 o
   4  -7  10      372.70      444.93     43.02 o
   5  -7  10       27.36        8.01      7.96 o
   6  -7  10      307.75      273.98     20.22 o
   7  -7  10       19.75        0.07     10.26 o
  -8  -6  10      241.53      292.35     36.30 o
  -7  -6  10      143.30      124.56     22.65 o
  -6  -6  10       59.05       61.25     17.12 o
  -5  -6  10      296.77      303.25     26.93 o
  -4  -6  10      143.81      118.37     38.48 o
  -3  -6  10      392.57      421.19     15.27 o
  -2  -6  10      122.26      134.89      9.45 o
  -1  -6  10      280.03      316.85     12.91 o
   0  -6  10      330.50      392.93     17.71 o
   1  -6  10       61.35       61.10      9.00 o
   2  -6  10      389.98      372.01     16.16 o
   3  -6  10      328.92      276.16     45.45 o
   4  -6  10      494.41      473.14     27.34 o
   5  -6  10       71.61       60.10     23.54 o
   6  -6  10       49.42       38.46     18.78 o
   7  -6  10       98.87      105.76     27.78 o
   8  -6  10      395.08      346.00     25.31 o
   9  -6  10       48.49       69.95     15.42 o
  -8  -5  10       23.94        1.18     19.85 o
  -7  -5  10        3.34        0.44      7.38 o
  -6  -5  10       53.23       47.81      8.05 o
  -5  -5  10      520.14      580.14     24.08 o
  -4  -5  10      290.74      265.73     23.50 o
  -3  -5  10       74.50       88.05     15.98 o
  -2  -5  10       47.25       55.49      7.16 o
  -1  -5  10      335.67      340.98     12.10 o
   0  -5  10      164.54      175.18     10.26 o
   1  -5  10      122.60      146.91      9.45 o
   2  -5  10       27.04       23.57      4.13 o
   3  -5  10      119.56      120.57      7.12 o
   4  -5  10        6.40        7.22      6.01 o
   5  -5  10      165.86      169.94      8.85 o
   6  -5  10      169.44      211.12     27.52 o
   7  -5  10      317.26      316.68     16.93 o
   8  -5  10      216.85      210.62     14.37 o
   9  -5  10       33.03       29.96      7.56 o
  -8  -4  10       51.81       57.41     16.46 o
  -7  -4  10       12.94       11.15     12.21 o
  -6  -4  10      194.28      177.29     13.02 o
  -5  -4  10      169.16      198.45     18.15 o
  -4  -4  10        1.19       11.58     11.84 o
  -3  -4  10       88.33      152.46     45.09 o
  -2  -4  10       78.91       74.38      6.49 o
  -1  -4  10      810.26      800.91     21.55 o
   0  -4  10      777.74      803.64     22.87 o
   1  -4  10      109.02      100.65     10.55 o
   2  -4  10       17.61       19.34     20.18 o
   3  -4  10        1.96        5.14      4.21 o
   4  -4  10      885.34      961.03     70.17 o
   5  -4  10      671.90      730.99     61.50 o
   6  -4  10      160.71      194.17     37.82 o
   7  -4  10        1.26        2.14      8.78 o
   8  -4  10        1.41        0.52     11.14 o
   9  -4  10      322.61      333.95     91.79 o
  10  -4  10       32.15       27.58     28.22 o
  -8  -3  10       48.99       60.80      8.26 o
  -7  -3  10      106.69       85.31      5.63 o
  -6  -3  10      152.90      153.14     27.60 o
  -5  -3  10       16.40       42.35     26.67 o
  -4  -3  10      141.50      155.84     26.53 o
  -3  -3  10        2.39        3.24      7.78 o
  -2  -3  10       33.68       13.98      5.05 o
  -1  -3  10       37.36       27.89      5.09 o
   0  -3  10     2057.19     2259.94     52.54 o
   1  -3  10     2888.49     3098.78     75.34 o
   2  -3  10      545.14      610.45     19.44 o
   3  -3  10      539.81      516.29     12.54 o
   4  -3  10     1750.21     1755.98     35.48 o
   5  -3  10      573.38      570.85     42.02 o
   6  -3  10       25.33       29.67     19.41 o
   7  -3  10      266.14      234.59     13.25 o
   8  -3  10      290.24      256.55     17.89 o
  10  -3  10       40.13       19.39     16.75 o
  11  -3  10      122.74      162.02     69.36 o
  -8  -2  10      349.91      309.62     16.09 o
  -7  -2  10       96.69      110.10      8.27 o
  -6  -2  10       96.80      100.27      7.46 o
  -5  -2  10       51.01       44.84      4.35 o
  -4  -2  10        4.59        5.07      3.47 o
  -3  -2  10      733.82      811.92     32.16 o
  -2  -2  10     1184.60     1225.58    121.53 o
  -1  -2  10     1977.27     2148.82     52.02 o
   0  -2  10     1316.65     1330.05     30.92 o
   1  -2  10      101.50      118.37      2.36 o
   2  -2  10      146.73      191.04      8.19 o
   3  -2  10      743.04      758.51     64.20 o
   4  -2  10      217.60      220.96      5.41 o
   5  -2  10       24.88       12.42      5.20 o
   6  -2  10      462.55      420.43     41.06 o
   7  -2  10      313.60      374.80     59.33 o
   8  -2  10        2.16        0.52      6.54 o
   9  -2  10      124.67      123.42     34.79 o
  10  -2  10      611.81      530.77     43.39 o
  11  -2  10       94.80       51.17     11.81 o
  12  -2  10       19.84       22.85     11.22 o
  -8  -1  10       18.77        9.00     14.09 o
  -7  -1  10        4.85        1.18      5.28 o
  -6  -1  10      433.63      444.71     18.12 o
  -5  -1  10       85.90      106.13      7.65 o
  -4  -1  10      137.91      147.06      5.88 o
  -3  -1  10      409.07      380.45      7.19 o
  -2  -1  10      568.89      593.65     35.71 o
  -1  -1  10      177.73      165.94     18.15 o
   0  -1  10      127.10      145.64      3.34 o
   1  -1  10      911.91     1034.61     17.41 o
   2  -1  10      558.90      541.14     11.44 o
   3  -1  10      198.68      185.35     11.84 o
   4  -1  10       72.89      110.70     22.43 o
   5  -1  10       96.93       77.25      7.49 o
   6  -1  10      323.25      336.21     16.23 o
   7  -1  10        5.44        5.83      4.57 o
   8  -1  10      160.89      122.62      7.79 o
   9  -1  10      111.26      108.39     10.63 o
  10  -1  10       35.48       19.07      6.90 o
  11  -1  10       11.79       25.36     27.52 o
  12  -1  10        8.28       26.01     10.45 o
  -8   0  10       14.62       33.72     10.40 o
  -7   0  10      160.13      160.27     14.17 o
  -6   0  10      398.64      439.54     59.07 o
  -5   0  10      141.00      145.09     30.22 o
  -4   0  10       76.20       71.48      6.31 o
  -3   0  10      464.58      461.53     15.20 o
  -2   0  10       78.24       79.27      9.81 o
  -1   0  10       19.59       24.55      5.09 o
   0   0  10      267.48      247.61     20.92 o
   1   0  10     1776.07     1754.98     28.30 o
   2   0  10      344.24      353.80     12.21 o
   3   0  10      166.98      171.98      7.08 o
   4   0  10      449.07      450.89     10.99 o
   5   0  10       25.45       38.50     10.18 o
   6   0  10      280.22      257.08     17.30 o
   7   0  10        3.31        1.27      3.23 o
   8   0  10       31.05       41.70      6.62 o
   9   0  10      136.17      113.10     43.54 o
  10   0  10       17.29       39.93     23.06 o
  11   0  10      142.03      121.31     14.01 o
  12   0  10       16.46       27.07     10.88 o
  13   0  10       54.28       50.12     25.27 o
  -7   1  10       89.66       71.43     10.33 o
  -6   1  10      229.71      228.85     12.90 o
  -5   1  10      776.69      842.02     21.28 o
  -4   1  10       16.41       28.02      5.35 o
  -3   1  10       77.45       64.97      6.24 o
  -2   1  10        5.18       12.72      2.56 o
  -1   1  10      527.89      500.26     15.86 o
   0   1  10      570.52      620.37     25.31 o
   1   1  10      242.90      232.23      5.66 o
   2   1  10      189.23      196.23     14.09 o
   3   1  10      749.69      646.61     14.44 o
   4   1  10      876.63      844.40     38.37 o
   5   1  10      581.19      517.57     31.29 o
   6   1  10      314.41      255.92     11.88 o
   7   1  10      264.63      233.42     13.95 o
   8   1  10      278.99      271.75     15.42 o
   9   1  10      865.17      793.61     18.55 o
  10   1  10      353.80      294.76     24.68 o
  11   1  10      327.73      233.55     22.73 o
  12   1  10       39.87       37.54     12.06 o
  13   1  10       27.37       23.81     21.58 o
  -7   2  10        0.06        5.61      9.52 o
  -6   2  10       24.22       37.94      8.28 o
  -5   2  10      615.92      647.53     30.33 o
  -4   2  10       22.96       18.50      5.46 o
  -3   2  10      190.04      210.94     20.77 o
  -2   2  10       40.54       32.66      4.11 o
  -1   2  10      118.46      136.97      5.92 o
   0   2  10      204.85      222.74      7.33 o
   1   2  10        9.48       11.18      2.64 o
   2   2  10      112.96       93.33      6.16 o
   3   2  10      297.18      258.46      6.25 o
   4   2  10        9.22        7.16      4.43 o
   5   2  10     1831.33     1889.86     79.47 o
   6   2  10        2.57        2.73      3.36 o
   7   2  10      359.90      387.72     46.97 o
   8   2  10      232.48      278.42     12.44 o
   9   2  10     3413.21     3152.46    193.96 o
  10   2  10     1448.36     1509.10     47.21 o
  11   2  10       23.27        9.20      7.45 o
  12   2  10       45.02       40.73     10.68 o
  13   2  10       78.25       89.85     10.40 o
  -7   3  10      168.76      154.64     47.78 o
  -6   3  10      218.05      232.40     55.93 o
  -5   3  10       11.24       11.28      5.51 o
  -4   3  10      124.16      115.38     10.85 o
  -3   3  10       24.54       24.21      4.99 o
  -2   3  10       21.24       20.40      4.15 o
  -1   3  10       27.62       33.34     15.50 o
   0   3  10       46.39       36.14      3.45 o
   1   3  10      210.61      271.41      8.61 o
   2   3  10       78.86       64.84      3.98 o
   3   3  10      163.30      163.34      3.47 o
   4   3  10     1481.27     1553.59     25.43 o
   5   3  10      969.21      995.93     49.81 o
   6   3  10        4.26        2.64      3.02 o
   7   3  10        0.79       11.42      6.15 o
   8   3  10        2.57        3.09      3.41 o
   9   3  10     2320.01     2182.49     79.25 o
  10   3  10      122.43      169.30     17.30 o
  11   3  10      151.97      136.20     28.15 o
  12   3  10      296.96      285.97     28.81 o
  13   3  10        7.12       14.45     12.23 o
  14   3  10       16.12       12.82     10.74 o
  -6   4  10        3.55        5.98      9.59 o
  -5   4  10       62.44       42.30     19.00 o
  -4   4  10      420.25      411.26     35.20 o
  -3   4  10      224.77      174.52      8.52 o
  -2   4  10      212.57      229.70      9.53 o
  -1   4  10        5.14        4.13      3.24 o
   0   4  10     1513.11     1600.61     42.39 o
   1   4  10      633.00      627.28     44.05 o
   2   4  10        7.66        9.55      2.44 o
   3   4  10      544.31      544.26     38.92 o
   4   4  10      613.32      626.07     15.15 o
   5   4  10       42.32       60.25      6.20 o
   6   4  10       32.14       48.11      3.65 o
   7   4  10      275.51      270.63     10.63 o
   8   4  10      214.25      209.77      6.77 o
   9   4  10      721.20      695.11     57.48 o
  10   4  10     1502.56     1374.53    101.05 o
  11   4  10      374.12      433.03     77.63 o
  12   4  10        1.93        2.14      6.65 o
  13   4  10      109.01       86.60     15.71 o
  14   4  10       37.56       39.55      9.51 o
  -5   5  10       58.76       57.47     13.28 o
  -4   5  10       22.28       17.60     14.76 o
  -3   5  10        7.83       12.11      4.94 o
  -2   5  10      478.21      474.74     27.63 o
  -1   5  10      251.87      277.67     11.30 o
   0   5  10       39.85       43.60      6.79 o
   1   5  10      244.62      259.96      7.01 o
   2   5  10      605.62      569.62     44.57 o
   3   5  10      270.15      281.15      7.71 o
   4   5  10       11.25        2.20      4.57 o
   5   5  10      505.51      476.89     10.84 o
   6   5  10     1146.45     1222.88     86.89 o
   7   5  10       12.19        6.55      4.54 o
   8   5  10      654.05      648.59     16.34 o
   9   5  10      336.60      331.10     56.41 o
  10   5  10     1320.07     1226.34     52.43 o
  11   5  10       99.04      153.68     51.17 o
  12   5  10       27.00       25.77     10.90 o
  13   5  10      228.23      257.42     27.19 o
  14   5  10       11.67        3.76     10.93 o
  -5   6  10        9.78       10.84     13.54 o
  -4   6  10       18.36       14.80     11.36 o
  -3   6  10      167.03      176.34     20.92 o
  -2   6  10        3.18        9.68      4.97 o
  -1   6  10       36.83       44.33      5.42 o
   0   6  10      299.15      248.54      9.33 o
   1   6  10      544.32      499.98     35.82 o
   2   6  10      428.53      379.96     13.30 o
   3   6  10       45.26       41.77      6.67 o
   4   6  10      828.24      818.80     13.28 o
   5   6  10      602.08      583.23     13.56 o
   6   6  10        1.04        1.07      2.61 o
   7   6  10      242.63      179.65     17.41 o
   8   6  10        7.23        6.28      4.51 o
   9   6  10       98.82      118.22     15.31 o
  10   6  10       31.65       29.46      6.15 o
  11   6  10       79.46       85.93     35.68 o
  12   6  10      140.55      136.58     13.70 o
  13   6  10       68.25      125.96     20.51 o
  14   6  10       73.42       38.36     22.65 o
  -4   7  10       38.60       25.32     25.27 o
  -3   7  10        5.37        7.46      8.03 o
  -2   7  10       17.38       23.06     17.41 o
  -1   7  10       51.84       48.91      6.16 o
   0   7  10      198.77      194.40     26.01 o
   1   7  10      321.81      270.73     15.27 o
   2   7  10       46.70       63.28     19.11 o
   3   7  10      245.31      196.13     18.67 o
   4   7  10      797.86      860.47     33.65 o
   5   7  10       19.46       26.08      2.74 o
   6   7  10       29.13       11.87      7.82 o
   7   7  10       28.81       34.40      5.60 o
   8   7  10       96.49      111.25     20.44 o
   9   7  10      176.90      155.60     12.17 o
  10   7  10       44.54       36.09      9.08 o
  11   7  10      546.29      577.46     21.90 o
  12   7  10      146.67      154.95     36.49 o
  13   7  10       18.61       51.54     41.51 o
  14   7  10      330.27      287.71     20.92 o
  -3   8  10        1.76        1.36      8.74 o
  -2   8  10      150.60      196.68     16.96 o
  -1   8  10        6.25       10.15      7.82 o
   0   8  10       80.24      117.24     22.76 o
   1   8  10       12.56        4.95      9.90 o
   2   8  10      284.17      273.31     24.17 o
   3   8  10        5.90       12.56      8.41 o
   4   8  10        3.95        6.28      7.05 o
   5   8  10      572.61      578.56     60.62 o
   6   8  10      171.78      150.35      5.46 o
   7   8  10      783.46      772.59     24.65 o
   8   8  10      295.14      321.17     50.99 o
   9   8  10        3.37       26.84     31.14 o
  10   8  10      210.89      219.08     28.96 o
  11   8  10       35.80       35.55      7.34 o
  12   8  10        4.82        1.03      6.16 o
  13   8  10       35.86       28.57      8.31 o
  14   8  10      304.22      351.84     27.04 o
  -2   9  10       89.01       94.60     12.40 o
  -1   9  10       28.19       29.61     24.02 o
   0   9  10        5.34        9.67      7.93 o
   1   9  10      205.20      157.16     11.22 o
   2   9  10      633.54      628.85     79.54 o
   3   9  10       21.88       13.63      8.63 o
   4   9  10      235.90      352.97     14.30 o
   5   9  10      819.04      809.06     65.71 o
   6   9  10      296.68      388.42     23.91 o
   7   9  10        1.97        4.16      7.37 o
   8   9  10      246.88      254.47     11.89 o
   9   9  10       32.30       34.72     12.88 o
  10   9  10       34.28       49.11     27.12 o
  11   9  10      178.28      184.60     39.81 o
  12   9  10      137.82      163.44     13.83 o
  13   9  10       35.06       33.47     13.61 o
  -1  10  10        7.83       19.75     10.07 o
   0  10  10       25.76       27.84     17.38 o
   1  10  10        2.07        3.57      5.88 o
   2  10  10        1.83       24.28     10.18 o
   3  10  10       24.62       40.05     17.52 o
   4  10  10      235.07      245.70     13.81 o
   5  10  10        0.51        3.88      7.39 o
   6  10  10      256.06      220.78     16.31 o
   7  10  10      284.73      301.48     18.06 o
   8  10  10      290.50      383.65     19.44 o
   9  10  10       18.27       25.07      6.21 o
  10  10  10      204.76      257.48     12.60 o
  11  10  10      286.83      306.80     51.62 o
  12  10  10       82.65       76.23     11.11 o
  13  10  10       46.08       37.30     15.75 o
   1  11  10       45.24       21.50      6.79 o
   2  11  10       96.80       94.19     10.62 o
   3  11  10      257.89      290.12     18.26 o
   4  11  10      117.42      120.55      9.17 o
   5  11  10       19.27       17.39      7.25 o
   6  11  10      435.78      429.13     33.72 o
   7  11  10      170.90      190.61     11.32 o
   8  11  10        0.09        5.42      6.13 o
   9  11  10       13.41       19.81     24.61 o
  10  11  10      606.57      660.19     38.55 o
  11  11  10       35.83       26.26      7.92 o
  12  11  10        6.92       38.51     22.95 o
   2  12  10       26.29       23.28     16.68 o
   3  12  10        0.06        6.60      6.87 o
   4  12  10       65.85       50.55      9.66 o
   5  12  10      279.71      300.42     15.63 o
   6  12  10      193.65      202.64     22.99 o
   7  12  10        0.51        0.00      5.53 o
   8  12  10       77.12       72.32      8.63 o
   9  12  10       53.02       56.18     11.61 o
  10  12  10      119.66      134.85     30.84 o
  11  12  10       24.46       44.40      8.68 o
   5  13  10       76.52      108.82     49.00 o
   6  13  10       13.72       17.03      8.05 o
   7  13  10      164.27      125.09     20.81 o
   8  13  10        3.83        8.56      8.51 o
   9  13  10       82.79       72.31      9.85 o
  -4  -9  11       52.78       63.53     15.42 o
  -3  -9  11       17.14        1.03     11.07 o
  -2  -9  11      307.44      250.29     20.00 o
  -1  -9  11      507.81      644.92     29.96 o
   0  -9  11       82.65       79.47     16.97 o
   1  -9  11       23.33        1.03     15.35 o
   2  -9  11      348.62      377.58     29.37 o
   3  -9  11      246.90      253.53     43.54 o
  -5  -8  11       15.16        8.26     10.99 o
  -4  -8  11        3.35        0.07      8.04 o
  -3  -8  11      387.80      399.79     22.06 o
  -2  -8  11      701.75      695.91     24.42 o
  -1  -8  11      180.22      159.98      9.74 o
   0  -8  11       83.84       92.02     10.33 o
   1  -8  11      252.29      315.60     31.36 o
   2  -8  11       22.43       12.57      3.47 o
   3  -8  11      107.52      110.34      8.68 o
   4  -8  11       62.37       63.27     22.99 o
   5  -8  11       28.21       36.21     23.39 o
  -6  -7  11       77.53       75.08     13.69 o
  -5  -7  11      113.77      159.39     18.59 o
  -4  -7  11       28.10       39.62     12.40 o
  -3  -7  11      132.93      121.38     10.40 o
  -2  -7  11       63.36       62.72      7.31 o
  -1  -7  11        3.69        0.15      5.90 o
   0  -7  11      143.22      147.58     14.54 o
   1  -7  11      207.38      210.74     20.44 o
   3  -7  11      264.64      274.00     22.17 o
   4  -7  11       88.85      120.74     17.97 o
   5  -7  11        0.75        9.72      6.83 o
   6  -7  11       15.35       14.76      9.52 o
   7  -7  11      414.62      535.93     32.54 o
  -6  -6  11      143.78      246.53     30.70 o
  -5  -6  11      346.27      306.13     36.75 o
  -4  -6  11       15.23       16.60      5.98 o
  -3  -6  11        5.59        2.73      5.17 o
  -2  -6  11      151.09      106.48      9.00 o
  -1  -6  11      481.20      555.56     19.26 o
   0  -6  11      301.97      319.58     15.20 o
   1  -6  11       58.43       50.32      9.67 o
   2  -6  11      699.00      781.80     36.67 o
   4  -6  11       20.46       20.00     11.66 o
   5  -6  11       49.52       59.01     21.21 o
   6  -6  11      104.90       95.04     11.58 o
   7  -6  11      463.32      410.93     27.52 o
   8  -6  11        3.71       10.77     10.40 o
  -7  -5  11      127.82      122.93     22.06 o
  -6  -5  11      352.44      442.66     27.67 o
  -5  -5  11       30.94        3.98      6.20 o
  -4  -5  11      117.27      106.67     21.84 o
  -3  -5  11      309.75      300.77     12.91 o
  -2  -5  11      327.44      353.30     15.05 o
  -1  -5  11        5.20        1.18      5.98 o
   0  -5  11        0.83        0.44      5.09 o
   1  -5  11       90.95      103.30      9.74 o
   2  -5  11       39.03       47.89     11.73 o
   3  -5  11        0.43        0.30      3.50 o
   4  -5  11      127.07      118.93      8.49 o
   5  -5  11      228.25      253.16     14.22 o
   6  -5  11       50.96       64.34     11.22 o
   7  -5  11       10.37        0.66      8.93 o
   8  -5  11      395.26      394.85     25.83 o
   9  -5  11      218.21      196.72     21.55 o
  -7  -4  11       22.07       45.82     14.68 o
  -6  -4  11       92.58       71.47     22.21 o
  -5  -4  11       17.85       48.34     42.61 o
  -4  -4  11      264.51      218.35     14.46 o
  -3  -4  11       68.08       81.39      9.08 o
  -2  -4  11       42.38       24.94      5.17 o
  -1  -4  11       13.68       17.56      6.64 o
   0  -4  11      108.94      118.65      9.37 o
   1  -4  11        8.00        0.52      4.50 o
   2  -4  11        1.66        4.87      9.59 o
   3  -4  11       62.09       59.64      3.15 o
   4  -4  11      790.34      819.14     40.92 o
   5  -4  11      195.77      203.67     19.52 o
   6  -4  11        9.51       15.35      5.88 o
   7  -4  11      161.51      202.27     19.15 o
   8  -4  11      343.13      284.37     45.01 o
   9  -4  11      270.40      254.93     16.97 o
  10  -4  11       31.66        9.74     13.95 o
  -7  -3  11       11.65       38.40     50.62 o
  -6  -3  11        0.38       12.90     12.58 o
  -5  -3  11      252.40      245.80     15.65 o
  -4  -3  11      228.89      255.11     21.69 o
  -3  -3  11        0.08       18.08     11.66 o
  -2  -3  11      308.31      286.52     13.65 o
  -1  -3  11     1039.18     1051.72     26.42 o
   0  -3  11      644.90      560.65     23.02 o
   1  -3  11      349.90      402.37     14.39 o
   2  -3  11       48.75       34.25      4.57 o
   3  -3  11       23.19       26.30      2.57 o
   4  -3  11        0.57        2.51      3.84 o
   5  -3  11      186.26      180.49     22.80 o
   6  -3  11      191.82      257.68     11.22 o
   7  -3  11      385.70      307.02     15.62 o
   8  -3  11      191.20      151.77     12.03 o
   9  -3  11       24.01       21.36      8.83 o
  10  -3  11       42.38       45.22     15.46 o
  -7  -2  11      475.91      484.93     27.30 o
  -6  -2  11        1.67       11.58      4.83 o
  -5  -2  11        3.84        5.28      6.35 o
  -4  -2  11      361.40      352.13     16.60 o
  -3  -2  11        1.78        4.36      7.66 o
  -2  -2  11      813.20      750.86    141.05 o
  -1  -2  11     1822.24     1989.51     41.84 o
   0  -2  11       12.22        5.53      6.64 o
   1  -2  11      512.79      520.14     16.46 o
   2  -2  11      824.08      876.08     30.40 o
   3  -2  11      163.18      162.52      4.92 o
   4  -2  11        0.65        3.90      3.04 o
   5  -2  11      952.64     1058.99     30.59 o
   6  -2  11      338.10      449.54     35.53 o
   7  -2  11        8.73        8.26      5.74 o
   8  -2  11      238.07      291.71     16.75 o
   9  -2  11      717.76      646.36     24.87 o
  10  -2  11      162.18      118.76     21.73 o
  11  -2  11        1.54        0.00      5.71 o
  -7  -1  11      520.00      514.62     39.40 o
  -6  -1  11        4.33       12.47      5.98 o
  -5  -1  11      166.78      137.23     38.08 o
  -4  -1  11       44.34       53.67      5.25 o
  -3  -1  11      209.21      197.64      9.34 o
  -2  -1  11       60.17       67.28     11.07 o
  -1  -1  11     1230.63     1266.15     26.27 o
   0  -1  11     2386.76     2424.09     49.37 o
   1  -1  11      942.13      903.27     37.26 o
   2  -1  11      128.58      153.33      6.27 o
   3  -1  11     1024.02     1038.29     22.95 o
   4  -1  11        2.47        4.98      3.85 o
   5  -1  11      358.85      395.85     15.75 o
   6  -1  11       81.62       66.15     13.50 o
   7  -1  11     1070.03     1046.87     39.20 o
   8  -1  11      611.98      578.22     43.61 o
   9  -1  11       39.83       40.88      7.75 o
  10  -1  11       16.31       38.87      9.20 o
  11  -1  11       52.72      102.45     31.66 o
  12  -1  11       26.47       22.46     17.52 o
  -7   0  11      112.89       89.67      8.33 o
  -6   0  11       92.12      112.33      9.92 o
  -5   0  11      329.88      292.13     14.03 o
  -4   0  11        2.50        7.18     10.33 o
  -3   0  11       57.58       49.37     10.77 o
  -2   0  11       46.25       49.90     10.74 o
  -1   0  11      428.48      435.78     16.01 o
   0   0  11      439.47      434.70     43.09 o
   1   0  11       23.01       23.10      5.02 o
   2   0  11      395.30      384.00      8.75 o
   3   0  11      410.54      416.02     15.02 o
   4   0  11       64.16       51.39      3.16 o
   5   0  11       37.92       39.18      9.26 o
   6   0  11      143.06      104.47     30.99 o
   7   0  11      548.70      632.85     26.82 o
   8   0  11       77.09       95.40     11.66 o
   9   0  11      433.86      438.28     21.07 o
  10   0  11      335.91      366.97     36.53 o
  11   0  11      122.61      138.12     12.70 o
  12   0  11        8.66       22.32     20.55 o
  -6   1  11      214.11      223.90     12.48 o
  -5   1  11      321.13      399.30     45.01 o
  -4   1  11      497.16      566.94     19.55 o
  -3   1  11       22.83       31.75      4.15 o
  -2   1  11       87.88      105.92     26.60 o
  -1   1  11      173.58      120.59      8.01 o
   0   1  11       45.31       85.40     17.30 o
   1   1  11      318.26      344.27     33.61 o
   2   1  11      691.83      634.39     21.10 o
   3   1  11       46.62       39.17      4.37 o
   4   1  11      311.68      337.51     11.03 o
   5   1  11       17.12       34.35      6.35 o
   6   1  11       80.46       76.73      9.70 o
   7   1  11     1471.08     1472.00     94.12 o
   8   1  11      136.94      163.77      8.75 o
   9   1  11      380.25      303.93     44.35 o
  10   1  11      421.52      376.40     54.90 o
  11   1  11       52.24       41.72      8.40 o
  12   1  11       13.84       30.22     24.57 o
  13   1  11       88.27       90.31     22.76 o
  -6   2  11       54.38       43.94      8.10 o
  -5   2  11       16.46       23.68      7.88 o
  -4   2  11      713.07      811.13     42.17 o
  -3   2  11      112.07       98.08      6.12 o
  -2   2  11       25.50       28.38      4.91 o
  -1   2  11        6.40        1.25      3.13 o
   0   2  11      155.54      167.80     13.95 o
   1   2  11      678.07      608.66     50.91 o
   2   2  11        0.72        3.47      3.43 o
   3   2  11      317.55      352.50      7.87 o
   4   2  11     1294.15     1321.79     23.42 o
   5   2  11      294.59      323.36      7.39 o
   6   2  11       30.62       37.32      7.23 o
   7   2  11      265.83      260.85     31.29 o
   8   2  11      380.55      374.06     14.35 o
   9   2  11       13.18        7.45      3.50 o
  10   2  11       65.04       68.37     12.58 o
  11   2  11      325.25      325.19     18.73 o
  12   2  11       81.73       52.95     20.48 o
  13   2  11       57.55       50.97     11.67 o
  -6   3  11       22.49       18.51      7.68 o
  -5   3  11      139.48      155.73      9.67 o
  -4   3  11      280.44      250.18     61.84 o
  -3   3  11        9.22       10.29      5.43 o
  -2   3  11       17.16       29.89      3.87 o
  -1   3  11       25.80       16.79      3.33 o
   0   3  11       66.07      112.01      6.71 o
   1   3  11      123.96      117.98     17.75 o
   2   3  11       42.58       41.23      2.46 o
   3   3  11      766.02      649.66     69.95 o
   4   3  11      146.17      127.87      7.27 o
   5   3  11       28.28       37.19      3.36 o
   6   3  11       29.97       10.48      4.23 o
   7   3  11       42.00       50.81     13.28 o
   8   3  11      691.05      555.74     35.97 o
   9   3  11        3.87        5.15      8.01 o
  10   3  11      600.04      597.13     39.92 o
  11   3  11      735.96      756.97     90.24 o
  12   3  11       94.03       85.09     34.09 o
  13   3  11       14.30       24.11      8.89 o
  -5   4  11       49.16      107.58     11.95 o
  -4   4  11        0.56        4.17      7.97 o
  -3   4  11       50.10       68.32      6.16 o
  -2   4  11       42.47       80.85     29.07 o
  -1   4  11        0.93        4.79      4.61 o
   0   4  11       23.51       23.96      4.39 o
   1   4  11       17.31       14.01      2.99 o
   2   4  11      510.53      465.90     40.58 o
   3   4  11      122.16      127.49     16.16 o
   4   4  11       78.84       77.54      4.99 o
   5   4  11      973.96     1017.68     23.92 o
   6   4  11      121.01       79.92      6.39 o
   7   4  11        6.81        6.34      6.60 o
   8   4  11      222.33      172.43     17.67 o
   9   4  11      301.03      290.69     39.66 o
  10   4  11      327.30      355.23     19.46 o
  11   4  11        0.31        3.57      7.26 o
  12   4  11      206.14      191.40     15.88 o
  13   4  11      118.86      132.93     22.21 o
  -4   5  11       52.18       59.40     11.88 o
  -3   5  11       75.49       99.70     13.13 o
  -2   5  11      237.72      253.67     13.87 o
  -1   5  11        9.45       12.08      8.08 o
   0   5  11      335.23      397.70     10.39 o
   1   5  11       45.18       35.61      7.86 o
   2   5  11      419.88      518.16     19.50 o
   3   5  11      131.89      114.70     12.95 o
   4   5  11      334.91      281.58     20.11 o
   5   5  11      406.71      345.10     25.46 o
   6   5  11       84.92      106.81      7.60 o
   7   5  11      211.03      222.67      7.00 o
   8   5  11      717.45      665.94     23.23 o
   9   5  11      354.44      453.22     78.25 o
  10   5  11        0.81        0.88      9.09 o
  11   5  11       85.22       89.13     31.95 o
  12   5  11      183.65      233.06     65.41 o
  13   5  11        0.46       12.85     12.00 o
  -4   6  11       46.78       48.67     22.21 o
  -3   6  11        8.65       14.50      7.97 o
  -2   6  11      109.64      108.54     14.50 o
  -1   6  11      501.26      506.53     41.88 o
   0   6  11      619.62      600.56     55.12 o
   1   6  11        3.62        6.88      5.44 o
   2   6  11       33.65       27.58      9.78 o
   3   6  11      152.10      165.46      8.50 o
   4   6  11      513.09      631.76     20.08 o
   5   6  11       98.61       90.82      5.64 o
   6   6  11     1024.30     1096.43     22.15 o
   7   6  11      430.42      389.45     27.52 o
   8   6  11      269.82      320.15     10.86 o
   9   6  11      178.83      240.32     12.29 o
  10   6  11      292.83      263.90     13.14 o
  11   6  11       57.22       56.84      8.35 o
  12   6  11       44.38       49.06     11.47 o
  13   6  11       31.11       34.46     11.18 o
  -3   7  11       46.85       45.58     27.15 o
  -2   7  11      135.77      107.70     11.80 o
  -1   7  11       78.61       80.77     26.86 o
   0   7  11       37.70       29.16      7.16 o
   1   7  11      293.46      305.22     16.53 o
   2   7  11      652.62      673.89     22.88 o
   3   7  11      185.68      217.13     11.28 o
   4   7  11       39.09       36.29      9.30 o
   5   7  11      121.69      161.12     28.48 o
   6   7  11       69.68       80.93     20.85 o
   7   7  11       31.12       27.40      4.12 o
   8   7  11      367.01      335.37     16.57 o
   9   7  11      108.58       94.84     15.68 o
  10   7  11      192.58      266.27     34.05 o
  11   7  11        1.05        2.86      5.98 o
  12   7  11       88.92      100.03     29.15 o
  13   7  11      107.17      158.33     49.77 o
  -2   8  11        0.60        5.20      7.77 o
  -1   8  11       71.75       38.92     16.09 o
   0   8  11      174.25      213.01     27.01 o
   1   8  11      622.14      596.13     20.48 o
   2   8  11      439.30      416.52     14.42 o
   3   8  11      161.58      142.73     10.35 o
   4   8  11       17.69       15.92      8.15 o
   5   8  11       26.60       29.15      7.53 o
   6   8  11       14.30       29.16     26.90 o
   7   8  11      331.69      292.17     15.34 o
   8   8  11       77.68       70.97     35.46 o
   9   8  11       43.14       38.45      6.99 o
  10   8  11        2.64        9.11      7.12 o
  11   8  11      320.10      357.80     17.41 o
  12   8  11      240.05      234.29     34.83 o
  13   8  11       61.04       50.43     12.54 o
  -1   9  11       46.89       40.93     15.02 o
   0   9  11      188.86      152.40     14.87 o
   1   9  11       29.74       13.66     15.53 o
   2   9  11       50.15       45.68     12.54 o
   3   9  11       29.28       25.67     18.37 o
   4   9  11       10.58        3.62      6.50 o
   5   9  11       19.49       19.41     10.26 o
   6   9  11       66.77       88.68      9.52 o
   7   9  11       56.98       64.09      8.93 o
   8   9  11      200.18      196.07     39.18 o
   9   9  11        0.21        1.33      5.02 o
  10   9  11      208.81      240.87     62.83 o
  11   9  11      347.76      342.30     15.97 o
  12   9  11       32.88       36.71     11.76 o
  13   9  11        6.30       19.21     21.10 o
   0  10  11       23.35       16.27      8.74 o
   1  10  11       30.66       44.27     10.26 o
   2  10  11      124.36      162.08     10.87 o
   3  10  11       68.97       56.56     49.88 o
   4  10  11        1.00        8.34      6.61 o
   5  10  11      240.81      288.33     40.92 o
   6  10  11      372.74      356.20     21.25 o
   7  10  11       39.17       24.74     26.75 o
   8  10  11       27.62       12.93      6.21 o
   9  10  11      188.17      139.28     19.66 o
  10  10  11      506.87      443.10     18.84 o
  11  10  11       58.48       43.94      8.26 o
  12  10  11        8.19       19.03     20.33 o
   2  11  11       30.10       30.02     26.05 o
   3  11  11       14.23        5.90      7.81 o
   4  11  11      296.67      339.35     12.82 o
   5  11  11      225.56      164.33     14.98 o
   6  11  11       26.43        8.29     10.04 o
   7  11  11       27.11       14.60      9.22 o
   8  11  11       28.56       44.41     19.70 o
   9  11  11      134.60      194.24     44.13 o
  10  11  11       65.28       78.43     25.53 o
  11  11  11       85.08      108.35     32.98 o
   4  12  11       63.44       85.69     14.98 o
   5  12  11       33.69       69.00      9.16 o
   6  12  11       69.76       90.32     42.95 o
   7  12  11      106.02      139.13     12.93 o
   8  12  11       60.01       57.52      8.97 o
   9  12  11       20.52       33.97     14.87 o
  10  12  11      106.38      123.07     16.23 o
  -3  -8  12       58.23       73.72     12.62 o
  -2  -8  12        0.24       19.85      9.45 o
  -1  -8  12      118.81      149.50      9.30 o
   0  -8  12      251.78      230.52     13.58 o
   1  -8  12       82.22      110.68     18.52 o
   2  -8  12       21.54        0.74      7.38 o
   3  -8  12      168.27      135.11     22.28 o
  -4  -7  12      116.73       79.25     13.80 o
  -3  -7  12       37.07       49.44     13.36 o
  -2  -7  12      317.76      347.47     19.63 o
  -1  -7  12      256.41      258.19     15.86 o
   0  -7  12        5.25        2.51      5.90 o
   1  -7  12       13.20       11.58     13.28 o
   2  -7  12      288.60      279.22     25.24 o
   3  -7  12       88.48       60.95     11.22 o
   4  -7  12       11.78        1.83      5.39 o
   5  -7  12       61.25       65.43     13.98 o
  -5  -6  12       62.44      101.52     16.75 o
  -4  -6  12        4.63       32.76     10.92 o
  -3  -6  12      322.49      403.92     17.27 o
  -2  -6  12      172.94      178.35     10.55 o
  -1  -6  12       17.12        6.86      5.98 o
   0  -6  12      170.50      146.47     10.63 o
   1  -6  12       39.02       48.55      7.97 o
   2  -6  12       44.36       72.46     15.42 o
   3  -6  12       17.59       43.90     12.40 o
   4  -6  12      126.12      128.04      9.70 o
   5  -6  12      230.33      233.71     13.88 o
   6  -6  12      151.25      175.91     15.57 o
  -5  -5  12        0.55        8.85     14.68 o
  -4  -5  12       81.92      126.84      8.63 o
  -3  -5  12      505.37      519.62     18.89 o
  -2  -5  12       60.85       61.69      6.49 o
  -1  -5  12      299.20      318.03     12.54 o
   0  -5  12      738.41      814.71     22.95 o
   1  -5  12       52.14       47.89      8.85 o
   2  -5  12        3.40        0.07     12.47 o
   3  -5  12       69.82       76.73      5.55 o
   4  -5  12      116.58      146.04     14.72 o
   5  -5  12       21.61       38.15     20.26 o
   6  -5  12       34.12       26.44      6.33 o
   7  -5  12      249.99      304.16     21.99 o
   8  -5  12       59.20       57.41     13.50 o
  -5  -4  12       75.29       30.37      9.85 o
  -4  -4  12      194.07      221.09     13.50 o
  -3  -4  12       30.97       52.17     10.92 o
  -2  -4  12      149.96      150.60     10.04 o
  -1  -4  12      248.46      347.99     14.76 o
   0  -4  12       75.25       84.64     10.55 o
   1  -4  12      919.68     1006.85     26.86 o
   2  -4  12      128.15      150.09     11.66 o
   3  -4  12       46.24       35.37      4.08 o
   4  -4  12      148.29      167.11     21.80 o
   5  -4  12      358.16      369.53     16.24 o
   6  -4  12      418.59      418.31     22.51 o
   7  -4  12      119.18      134.67     15.64 o
   8  -4  12        2.13        2.21     11.07 o
   9  -4  12       96.21       83.31     14.68 o
  -6  -3  12       16.99       43.36     10.57 o
  -5  -3  12       59.91       76.11     21.47 o
  -4  -3  12        5.00       13.73      7.92 o
  -3  -3  12       56.39       49.64      8.49 o
  -2  -3  12       61.17      101.83     10.99 o
  -1  -3  12        3.86        1.48      7.38 o
   0  -3  12        8.97        9.89      5.24 o
   1  -3  12      162.16      192.29     12.77 o
   2  -3  12      111.71      117.18      9.67 o
   3  -3  12       81.50       79.47      4.45 o
   4  -3  12       28.43       53.50      4.87 o
   5  -3  12      955.10      893.26     91.42 o
   6  -3  12      352.81      412.78     24.50 o
   7  -3  12        0.39        5.83      9.59 o
   8  -3  12       43.09       68.85      9.59 o
   9  -3  12       96.98      119.98     16.31 o
  10  -3  12       12.77        2.07      7.38 o
  -6  -2  12      108.84      109.28     13.98 o
  -5  -2  12        0.31        0.60      5.70 o
  -4  -2  12       32.89       44.33      9.94 o
  -3  -2  12       82.35       59.52     13.69 o
  -2  -2  12      194.89      202.03     12.18 o
  -1  -2  12        0.92        0.66      5.90 o
   0  -2  12      882.29     1057.92     30.25 o
   1  -2  12      747.24      723.95     18.89 o
   2  -2  12      138.82      162.48      6.94 o
   3  -2  12      897.06      950.49     18.92 o
   4  -2  12       48.31       54.24      6.71 o
   5  -2  12      718.13      728.22     18.50 o
   6  -2  12       13.28       13.25      6.31 o
   7  -2  12      333.09      321.09     29.00 o
   8  -2  12      548.17      514.75     21.11 o
   9  -2  12       32.31       40.92      8.89 o
  10  -2  12       33.75        3.47     11.14 o
  -6  -1  12      331.78      296.49     29.59 o
  -5  -1  12       30.85       33.39     32.65 o
  -4  -1  12       50.38       44.90     19.85 o
  -3  -1  12       47.84       37.80      7.60 o
  -2  -1  12       36.73       24.28     12.03 o
  -1  -1  12     1386.95     1325.62     38.22 o
   0  -1  12     1386.00     1413.44     29.81 o
   1  -1  12      251.40      227.57      7.31 o
   2  -1  12      375.47      363.17      8.00 o
   3  -1  12      743.10      766.34     16.78 o
   4  -1  12       53.78       53.13      6.12 o
   5  -1  12      294.54      337.44     10.53 o
   6  -1  12      461.35      499.01     41.25 o
   7  -1  12      653.73      590.20     20.50 o
   8  -1  12       29.35       51.20     10.40 o
   9  -1  12      272.64      297.28     16.54 o
  10  -1  12       99.77      140.70     38.78 o
  11  -1  12       16.23       26.31     10.28 o
  -5   0  12       74.26      102.99     20.55 o
  -4   0  12       50.08       23.42      4.88 o
  -3   0  12      641.54      672.10     19.26 o
  -2   0  12      854.59      879.35     20.85 o
  -1   0  12      193.41      208.62      5.70 o
   0   0  12        3.72        5.08      2.93 o
   1   0  12      321.43      290.99     19.81 o
   2   0  12      432.14      424.77     42.21 o
   3   0  12        3.62        8.55      2.34 o
   4   0  12      210.42      198.43      6.84 o
   5   0  12       17.13       24.28      3.91 o
   6   0  12      147.40       97.67      8.60 o
   7   0  12       10.78       15.25      4.50 o
   8   0  12      404.35      346.75     26.90 o
   9   0  12      405.92      371.22     17.24 o
  10   0  12        6.78       23.74     11.66 o
  11   0  12       28.11       23.02     14.83 o
  12   0  12        2.04        3.44      9.04 o
  -5   1  12        9.77        5.24      9.89 o
  -4   1  12      147.87      142.59      9.66 o
  -3   1  12       38.94       47.54     18.12 o
  -2   1  12       51.02       32.19     12.10 o
  -1   1  12      264.97      275.25     19.44 o
   0   1  12      335.79      363.83      8.46 o
   1   1  12       86.21       82.28      3.91 o
   2   1  12       59.12       58.01      2.83 o
   3   1  12      305.77      238.89     40.36 o
   4   1  12      474.96      421.88     12.03 o
   5   1  12       61.79       46.99      5.79 o
   6   1  12       31.36       27.36      8.41 o
   7   1  12      121.33      134.30     21.58 o
   8   1  12      151.48      159.28     18.37 o
   9   1  12       34.40       80.11     31.36 o
  10   1  12      425.05      252.39     32.91 o
  11   1  12      572.11      459.99     20.16 o
  12   1  12      157.06       91.27     30.51 o
  -5   2  12       38.55       58.77     16.71 o
  -4   2  12       26.97       54.04     22.32 o
  -3   2  12       18.38       37.67     14.28 o
  -2   2  12      144.72      164.03     13.50 o
  -1   2  12      141.90      167.53      7.08 o
   0   2  12      470.11      486.09     31.36 o
   1   2  12        0.06        0.34      3.54 o
   2   2  12       59.78       52.04      3.34 o
   3   2  12       27.79       19.41      7.53 o
   4   2  12        0.73        2.85      2.68 o
   5   2  12      154.56      156.71     16.75 o
   6   2  12       68.68       50.81      7.18 o
   7   2  12        5.99        4.21      4.35 o
   9   2  12       24.27       35.79     14.17 o
  10   2  12      621.16      643.38     21.82 o
  11   2  12      344.01      294.16     23.32 o
  12   2  12      207.61      172.34     17.45 o
  -4   3  12        5.73       13.21      8.19 o
  -3   3  12      100.16       83.81     14.57 o
  -2   3  12      632.69      656.02     17.60 o
  -1   3  12      205.85      214.97     22.87 o
   0   3  12       10.71       15.50      5.28 o
   1   3  12      124.16      129.52      8.45 o
   2   3  12       82.81       69.35      9.92 o
   3   3  12      120.06       85.56     12.32 o
   4   3  12      372.83      438.65     37.34 o
   5   3  12      530.98      512.13     41.47 o
   6   3  12     1119.47     1093.84     27.18 o
   7   3  12       16.16       17.81     16.23 o
   8   3  12      342.93      377.19     73.75 o
   9   3  12      182.75      117.93     19.26 o
  10   3  12      219.73      265.06     16.26 o
  11   3  12       11.89        3.38      9.89 o
  12   3  12        7.21       17.11     17.56 o
  13   3  12        1.06       18.38     20.51 o
  -4   4  12       44.23       21.51     10.83 o
  -3   4  12      113.78      104.95     26.82 o
  -2   4  12      229.51      240.99     31.69 o
  -1   4  12       71.02       50.13     10.29 o
   0   4  12      130.55      164.95     12.65 o
   1   4  12      120.52       99.12     14.17 o
   2   4  12        5.39        5.42      3.06 o
   3   4  12       79.61       76.56      8.26 o
   4   4  12      194.08      203.69     31.03 o
   5   4  12      492.52      435.79     29.37 o
   6   4  12       25.62       23.17      5.05 o
   7   4  12       37.65       14.82      5.89 o
   8   4  12      628.47      564.97     41.21 o
   9   4  12      295.80      293.03     58.33 o
  11   4  12       83.13      110.99     14.69 o
  12   4  12      177.65      151.77     15.55 o
  13   4  12        5.14       17.97     13.02 o
  -3   5  12        0.59        5.52      6.70 o
  -2   5  12       11.16       18.34     10.15 o
  -1   5  12       45.65       73.71     16.38 o
   0   5  12      216.74      189.63     10.24 o
   1   5  12        7.22       25.36     12.10 o
   2   5  12      181.79      164.56     13.39 o
   3   5  12      365.05      290.21     40.95 o
   4   5  12        0.79        1.48      5.22 o
   5   5  12      159.29      128.05     16.93 o
   6   5  12      121.20      114.29     10.00 o
   7   5  12      374.72      407.98     11.01 o
   8   5  12      350.89      239.65     10.80 o
   9   5  12      103.87       89.37      8.21 o
  10   5  12      276.53      283.83     23.39 o
  11   5  12      123.46      143.22     12.55 o
  12   5  12       18.46        3.38     10.16 o
  13   5  12       95.95       96.93     14.02 o
  -2   6  12       99.41       98.79     25.16 o
  -1   6  12      311.84      337.78     12.25 o
   0   6  12       77.42       57.27     17.93 o
   1   6  12       67.11       74.59     13.91 o
   2   6  12      254.61      309.78     27.23 o
   3   6  12        5.49       14.52     16.79 o
   4   6  12      167.85      166.15     26.31 o
   5   6  12       13.42       17.19      3.84 o
   6   6  12      466.62      504.38     51.95 o
   7   6  12       69.47       61.22     10.29 o
   8   6  12      125.55      148.40     56.82 o
   9   6  12      854.81      996.34     29.63 o
  10   6  12       88.77       72.62     27.49 o
  11   6  12       21.85       14.07     11.62 o
  12   6  12       22.38       23.35      7.94 o
  -2   7  12       57.79        9.24     10.81 o
  -1   7  12       34.76       35.15     24.98 o
   0   7  12      180.60      146.20     12.09 o
   1   7  12      210.23      233.82     58.70 o
   2   7  12       46.95       83.11     14.24 o
   3   7  12      192.14      139.02     12.63 o
   4   7  12      700.32      717.79     30.03 o
   5   7  12       14.25       17.00     10.66 o
   6   7  12       14.03       20.89     10.07 o
   7   7  12      336.41      327.76     14.28 o
   8   7  12     1088.19     1217.66     94.52 o
   9   7  12      331.13      319.87     35.75 o
  10   7  12      140.91      116.57     27.56 o
  11   7  12        1.71        0.52      6.46 o
  12   7  12       98.36      101.87     28.26 o
  13   7  12       28.74       30.32     25.38 o
  -1   8  12      161.84      133.99     10.46 o
   0   8  12      184.35      155.96     52.21 o
   1   8  12       66.10       75.65      9.00 o
   2   8  12      229.31      154.66     21.62 o
   3   8  12     1150.68     1161.91     70.65 o
   4   8  12      400.98      345.15     19.62 o
   5   8  12      222.78      214.61     38.81 o
   6   8  12      129.12      180.30     35.86 o
   7   8  12        6.15        0.15      4.81 o
   8   8  12        1.68        2.66      7.65 o
   9   8  12        3.81       12.99      9.70 o
  10   8  12       44.21       76.28      9.83 o
  11   8  12        1.56        0.93      9.98 o
  12   8  12        1.94        8.22      6.74 o
   1   9  12       41.09       35.52     17.23 o
   2   9  12      126.02      169.03     19.92 o
   3   9  12      480.95      548.58     20.30 o
   4   9  12      238.23      204.26     34.35 o
   5   9  12       75.65       58.12      6.82 o
   6   9  12      194.00      154.53     10.18 o
   7   9  12       45.59       32.77     16.79 o
   8   9  12       82.39      116.26     13.58 o
   9   9  12      221.01      227.86     18.15 o
  10   9  12      235.45      197.64     12.23 o
  11   9  12        3.03       12.08     11.36 o
  12   9  12       99.78       83.86      8.95 o
   2  10  12        5.82        8.25      6.75 o
   3  10  12        3.42       15.52     12.54 o
   4  10  12       81.13       55.51      7.44 o
   5  10  12      153.05      211.29     12.20 o
   6  10  12       66.04       62.79     10.26 o
   7  10  12        3.20        8.05      8.42 o
   8  10  12       38.27       53.51      9.00 o
   9  10  12      120.01       99.57      9.52 o
  10  10  12        4.06       26.88     10.85 o
  11  10  12       74.91      100.73     35.12 o
   4  11  12      263.40      325.92     45.90 o
   5  11  12      131.41      115.28     14.06 o
   6  11  12        4.97        2.51      8.85 o
   7  11  12      100.53       91.56     11.66 o
   8  11  12        0.60        8.85     12.54 o
   9  11  12       19.84       39.80     26.16 o
  10  11  12      125.97      146.50     35.49 o
  -1  -7  13        9.51       13.28      9.59 o
   0  -7  13      122.00      149.79     10.99 o
   1  -7  13       39.44       13.65     11.14 o
   2  -7  13       99.69      198.20     24.72 o
   3  -7  13       40.94       72.31     11.95 o
  -3  -6  13      133.88      166.17     15.72 o
  -2  -6  13        4.53        0.37      5.98 o
  -1  -6  13      280.52      339.58     14.39 o
   0  -6  13      251.09      254.06     12.18 o
   1  -6  13       19.04       16.31      7.31 o
   2  -6  13        7.73       31.73     12.40 o
   3  -6  13      449.17      467.38     35.05 o
   4  -6  13      319.48      329.40     31.43 o
   5  -6  13       34.07       41.68     23.32 o
  -3  -5  13       11.30        8.26      7.45 o
  -2  -5  13      185.98      143.45     13.21 o
  -1  -5  13      288.57      224.25     14.98 o
   0  -5  13       24.29       26.79      7.53 o
   1  -5  13      402.85      386.43     16.31 o
   2  -5  13       22.91       23.10      7.31 o
   3  -5  13      440.17      431.08     30.47 o
   4  -5  13        5.54        5.98      3.50 o
   5  -5  13      183.23      166.28     11.73 o
   6  -5  13      405.65      396.56     83.05 o
  -4  -4  13        4.09        1.77      8.19 o
  -3  -4  13      276.58      245.42     13.72 o
  -2  -4  13      362.10      384.22     17.41 o
  -1  -4  13       14.08       36.38      8.19 o
   0  -4  13      102.11       82.64      9.81 o
   1  -4  13      341.60      335.74     16.46 o
   2  -4  13       50.15       33.50      7.45 o
   3  -4  13      328.49      383.26     28.26 o
   5  -4  13      286.10      367.09     36.34 o
   6  -4  13       51.40       34.99     20.85 o
   7  -4  13      111.11      122.34     14.54 o
   8  -4  13      125.28      139.90     17.19 o
  -4  -3  13      176.53      172.71     16.46 o
  -3  -3  13      269.36      283.06     14.46 o
  -2  -3  13       65.72       50.25      7.45 o
  -1  -3  13        0.83        1.40      6.57 o
   0  -3  13       29.69       21.92      5.98 o
   1  -3  13        1.14        1.03      8.04 o
   2  -3  13      171.34      187.13     13.95 o
   3  -3  13        2.86        3.32      7.45 o
   4  -3  13      178.14      179.99     26.42 o
   5  -3  13       19.59       40.94     30.55 o
   6  -3  13      307.72      278.63     18.45 o
   7  -3  13      671.88      623.00     34.75 o
   8  -3  13      199.56      192.07     19.55 o
  -4  -2  13        4.11        6.59      6.00 o
  -3  -2  13        5.75        3.25     11.14 o
  -2  -2  13       57.30       45.31      6.71 o
  -1  -2  13      313.00      241.95     11.58 o
   0  -2  13      425.11      348.14     16.82 o
   1  -2  13      502.09      374.11     17.27 o
   2  -2  13      744.95      828.87     27.45 o
   3  -2  13       43.41       52.09     12.80 o
   4  -2  13      207.91      237.12     10.58 o
   5  -2  13        0.72        8.90      9.15 o
   6  -2  13      638.27      750.14     34.53 o
   7  -2  13      389.28      430.56     25.38 o
   8  -2  13       59.69       35.27      7.45 o
   9  -2  13       87.12      129.80     17.41 o
  -4  -1  13        0.60        0.15     10.40 o
  -3  -1  13       26.54        7.20      8.63 o
  -2  -1  13      664.49      747.19     23.46 o
  -1  -1  13      358.77      405.55     13.36 o
   0  -1  13       73.41       83.09      7.53 o
   1  -1  13      732.68      742.39     24.65 o
   2  -1  13      153.10      192.37     13.43 o
   3  -1  13       66.68       50.71     15.16 o
   4  -1  13       67.58       82.27     11.11 o
   5  -1  13       82.37       89.15     18.26 o
   6  -1  13      564.19      619.09     32.76 o
   7  -1  13       86.34       62.13     10.11 o
   8  -1  13      165.65      139.61     12.62 o
   9  -1  13       95.71       70.32     13.43 o
  10  -1  13       20.28       24.72     11.14 o
  -4   0  13      262.21      240.89     49.33 o
  -3   0  13      568.96      507.53     73.38 o
  -2   0  13      405.08      354.82     48.66 o
  -1   0  13       16.15        8.49      6.57 o
   0   0  13      304.51      315.14     25.31 o
   1   0  13      186.14      203.68     24.06 o
   2   0  13      107.09      121.05     11.29 o
   3   0  13      192.55      180.59     10.22 o
   4   0  13      383.58      428.34     34.83 o
   5   0  13      194.22      193.80     16.23 o
   6   0  13       28.64       49.34      7.01 o
   7   0  13      360.45      367.43     18.54 o
   8   0  13      363.62      333.36     16.00 o
   9   0  13       59.09       39.14      7.41 o
  10   0  13       19.33       38.50     17.97 o
  11   0  13       55.72       63.24     15.50 o
  -4   1  13       96.38      100.96      9.56 o
  -3   1  13       22.15       11.72     10.29 o
  -2   1  13      691.93      625.38     87.55 o
  -1   1  13      659.65      646.85     17.73 o
   0   1  13      343.35      388.67     31.21 o
   1   1  13        0.21        2.82      3.00 o
   2   1  13      225.91      266.93     26.90 o
   3   1  13      363.34      415.21     17.82 o
   4   1  13        9.74        4.70      3.28 o
   5   1  13       52.20       53.48     17.16 o
   6   1  13      444.53      437.91     18.25 o
   7   1  13      361.08      448.97     17.84 o
   8   1  13       15.91       12.25     11.51 o
   9   1  13        0.63        6.06      6.68 o
  10   1  13        2.85       11.83      9.71 o
  11   1  13       53.58       50.64     23.43 o
  -3   2  13      176.86      131.95      8.73 o
  -2   2  13      149.74      145.18      7.98 o
  -1   2  13       15.02       36.33      7.31 o
   0   2  13       19.84       37.10      4.92 o
   1   2  13      265.53      223.73     26.86 o
   2   2  13       31.76       26.47      9.11 o
   3   2  13      131.92      140.27      7.08 o
   4   2  13       48.77       44.23     17.64 o
   5   2  13        6.04        5.97      6.94 o
   6   2  13       59.72       55.44     10.15 o
   7   2  13       51.00       51.48     14.24 o
   8   2  13      258.24      220.08     40.55 o
   9   2  13      119.24      169.10     26.71 o
  10   2  13       25.99       35.18     12.36 o
  11   2  13      535.24      526.96     58.55 o
  -3   3  13        6.12       11.95      5.18 o
  -2   3  13        0.12        5.05      5.50 o
  -1   3  13       15.52       12.69     13.25 o
   0   3  13      105.07      107.42      6.66 o
   1   3  13      120.36      127.21      6.86 o
   2   3  13       63.60       55.37     12.99 o
   3   3  13        0.99        2.31      2.78 o
   4   3  13       18.39       24.96      5.70 o
   5   3  13       29.87       38.66     13.54 o
   6   3  13        0.55        7.06      6.36 o
   7   3  13      204.20      245.01     16.03 o
   8   3  13      280.47      289.70     13.15 o
   9   3  13       36.75       13.08     15.90 o
  10   3  13        6.15       14.91      7.20 o
  11   3  13      162.88      255.70     58.51 o
  12   3  13      269.99      249.40     28.26 o
  -2   4  13      143.75      179.33     22.91 o
  -1   4  13      295.59      291.08     14.50 o
   0   4  13      120.27      118.89      9.18 o
   1   4  13        3.02       10.85      6.05 o
   2   4  13      190.08      175.77     12.84 o
   3   4  13      122.24      149.37      8.20 o
   4   4  13      194.25      181.95      9.27 o
   5   4  13        0.65        1.25      5.27 o
   6   4  13      459.89      518.66     70.65 o
   7   4  13      253.60      243.65     10.66 o
   8   4  13       99.28      110.50      9.80 o
   9   4  13       13.22        7.79      5.16 o
  10   4  13      212.19      187.39     13.68 o
  11   4  13      100.09       79.80     58.00 o
  12   4  13        0.48        2.51      6.52 o
  -2   5  13       77.54       82.44     13.43 o
  -1   5  13       78.15       58.96      9.74 o
   0   5  13       14.84       12.11      6.31 o
   1   5  13       51.78       65.94     16.97 o
   2   5  13      339.64      299.02     38.92 o
   3   5  13        0.70        0.44      5.42 o
   4   5  13       26.61       28.12      9.78 o
   5   5  13       55.72       63.95      8.37 o
   6   5  13      247.07      209.21     12.11 o
   7   5  13        8.87       19.26      6.37 o
   8   5  13      225.72      248.69     20.37 o
   9   5  13      210.98      209.76     10.71 o
  10   5  13      102.06      106.91     35.38 o
  11   5  13       30.65       65.12     16.16 o
  12   5  13       33.00       18.53      9.55 o
  -1   6  13        2.84       13.72     12.06 o
   0   6  13       45.75       33.97     31.99 o
   1   6  13       81.52       84.95     25.90 o
   2   6  13       12.61        5.50      5.12 o
   3   6  13       59.27       43.66     12.21 o
   4   6  13       90.79      164.64     39.07 o
   5   6  13      117.81      128.20     10.73 o
   6   6  13        0.61        9.37      9.59 o
   7   6  13      179.98      158.75     14.13 o
   8   6  13      460.42      425.38     42.50 o
   9   6  13       35.28       40.31     10.51 o
  10   6  13       50.79       79.97      9.81 o
  11   6  13      134.45      156.63     23.39 o
  12   6  13       70.16       41.36     14.13 o
   0   7  13       30.03       28.70     11.88 o
   1   7  13        1.01        4.05      7.02 o
   2   7  13       89.69      108.00      9.89 o
   3   7  13      193.81      173.35     11.65 o
   4   7  13      191.24      218.46     13.01 o
   5   7  13       18.71       15.10     11.55 o
   6   7  13      218.21      256.77     25.60 o
   7   7  13      886.28      922.14     29.52 o
   8   7  13       37.04       38.46     14.35 o
   9   7  13      209.23      206.69     16.56 o
  10   7  13      116.50       97.92     10.46 o
  11   7  13       84.96       90.20     31.88 o
  12   7  13        0.06       14.76     12.54 o
   1   8  13      117.85      151.03     15.39 o
   2   8  13       82.19       63.06     13.80 o
   3   8  13       45.22       57.81      9.85 o
   4   8  13        0.17        3.08      9.05 o
   5   8  13       78.22       89.23     16.38 o
   6   8  13        2.49        3.52      5.41 o
   7   8  13        0.61        4.94      7.27 o
   8   8  13      149.08      132.77     11.47 o
   9   8  13      220.48      244.79     39.29 o
  10   8  13      205.73      237.16     13.60 o
  11   8  13       22.72       29.54      7.90 o
   2   9  13       15.92       30.21     20.55 o
   3   9  13      194.80      225.01     15.40 o
   4   9  13      130.54      102.88     18.59 o
   5   9  13        0.75        8.16      9.33 o
   6   9  13       82.33       99.45     44.20 o
   7   9  13      310.81      294.18     28.48 o
   8   9  13      270.26      297.12     68.03 o
   9   9  13      134.15      158.15     26.20 o
  10   9  13        3.34       11.92      9.81 o
  11   9  13       64.20       45.42     17.30 o
   4  10  13        0.88        0.22      7.38 o
   5  10  13       59.05      103.59     14.26 o
   6  10  13      180.03      137.63     12.55 o
   7  10  13        2.57       11.86      9.61 o
   8  10  13        7.73       17.93     17.05 o
   9  10  13       11.47        2.36      6.74 o
   0  -5  14      525.54      549.88     23.10 o
   1  -5  14       48.55       39.11      8.19 o
   2  -5  14        7.63        3.39      8.93 o
   3  -5  14       77.74       90.83     12.40 o
   4  -5  14      123.35       81.17     11.73 o
  -2  -4  14        0.64        1.99     10.33 o
  -1  -4  14      190.84      214.95     12.99 o
   0  -4  14      216.11      212.96     12.10 o
   1  -4  14       22.60       18.30      5.98 o
   2  -4  14       91.92       56.97      8.12 o
   3  -4  14       20.11        5.53      8.19 o
   4  -4  14      341.83      361.94     27.67 o
   5  -4  14      163.15      153.44     29.70 o
   6  -4  14       33.81       37.34      7.45 o
  -2  -3  14      132.98      143.96      9.89 o
  -1  -3  14      129.40      164.03     10.92 o
   0  -3  14       16.70       21.77      7.97 o
   1  -3  14      277.52      275.46     13.28 o
   2  -3  14      223.48      245.20     15.27 o
   3  -3  14        9.09       15.86      8.04 o
   4  -3  14        0.55        2.88      8.19 o
   5  -3  14       56.61       87.27     24.06 o
   6  -3  14       47.20       43.90      8.93 o
   7  -3  14       14.71       11.22      8.12 o
  -2  -2  14       85.27       88.03      9.59 o
  -1  -2  14       59.53       79.84      9.45 o
   0  -2  14        2.46       13.72      5.83 o
   1  -2  14      370.25      347.69     14.91 o
   2  -2  14      277.88      338.84     17.86 o
   3  -2  14        0.42        0.30      7.45 o
   4  -2  14      246.37      208.07     43.17 o
   5  -2  14      304.19      336.27     22.03 o
   6  -2  14        2.10        0.07      6.64 o
   7  -2  14       39.10       18.82      8.93 o
   8  -2  14      302.16      458.97     27.15 o
  -2  -1  14        0.81        1.03      5.90 o
  -1  -1  14        0.86        2.44      5.17 o
   0  -1  14      111.06      129.20      7.90 o
   1  -1  14        5.93        4.13      5.24 o
   2  -1  14      145.37      172.67     12.54 o
   3  -1  14      207.76      176.58     13.36 o
   4  -1  14      371.16      365.62     12.89 o
   5  -1  14       61.78       89.59      7.97 o
   6  -1  14       75.45       82.57     11.22 o
   7  -1  14       48.15       77.18     12.40 o
   8  -1  14      263.92      250.51     20.29 o
   9  -1  14       10.72        2.51     11.22 o
  -2   0  14        6.60        0.07      6.64 o
  -1   0  14      237.06      252.51     15.86 o
   0   0  14        2.64        5.46      5.24 o
   1   0  14       25.29       18.05      3.13 o
   2   0  14      259.73      248.76     10.70 o
   3   0  14      197.70      240.82     13.10 o
   4   0  14       92.16       83.45      5.98 o
   5   0  14      133.93      119.96      7.14 o
   6   0  14      595.89      533.02     59.99 o
   7   0  14      160.93      234.95     18.67 o
   8   0  14       26.18       19.04      8.12 o
   9   0  14       56.41       61.98     13.50 o
  -2   1  14      796.62      647.73     70.06 o
  -1   1  14      136.07      116.68      6.76 o
   0   1  14       65.76       84.27      6.89 o
   1   1  14        5.21        5.59      6.01 o
   2   1  14       41.63       34.77      7.78 o
   3   1  14       44.03       54.36     10.22 o
   4   1  14      161.65      177.74     35.01 o
   5   1  14      522.52      438.70     71.72 o
   6   1  14      187.60      232.42     12.73 o
   7   1  14       19.83        0.74     14.83 o
   8   1  14       67.71       69.07     11.73 o
   9   1  14       55.65       36.60     11.73 o
  10   1  14        3.98       12.91     13.36 o
  -2   2  14        0.44        1.46      5.89 o
  -1   2  14      104.02       97.08     16.12 o
   0   2  14      405.13      403.36     16.93 o
   1   2  14        0.62        0.07      8.85 o
   2   2  14       17.06       33.62      8.30 o
   3   2  14        3.82       20.55     14.54 o
   4   2  14      243.43      249.89     15.69 o
   5   2  14        2.81        3.20      6.18 o
   6   2  14      588.40      596.34     66.89 o
   7   2  14      741.37      660.53     26.57 o
   8   2  14      114.99      147.63     15.42 o
   9   2  14       26.20       78.22     14.54 o
  10   2  14        2.59        2.73     11.73 o
  -1   3  14      393.51      397.36     17.92 o
   0   3  14      182.66      115.32     24.57 o
   1   3  14       47.50       35.73      8.34 o
   2   3  14      135.24      142.07     11.02 o
   3   3  14       14.50       32.02     12.69 o
   4   3  14        8.04        0.30      5.70 o
   5   3  14        2.03        5.58      7.12 o
   6   3  14      331.11      306.87     25.49 o
   7   3  14      165.94      211.74     32.36 o
   8   3  14        0.02        0.89      5.26 o
   9   3  14       54.73       70.83      8.99 o
  10   3  14      153.11      196.86     14.76 o
  -1   4  14       65.14       66.87     15.02 o
   0   4  14        0.21        2.81      5.53 o
   1   4  14       79.34      104.87     11.29 o
   2   4  14        1.48        6.35      9.52 o
   3   4  14       11.54        7.44      7.56 o
   4   4  14       12.12       16.17     21.88 o
   5   4  14       36.09       37.43      6.22 o
   6   4  14       26.64       13.23      6.40 o
   7   4  14       40.01       39.97      7.81 o
   8   4  14      180.46      183.81     14.46 o
   9   4  14      219.08      236.54     29.11 o
  10   4  14       28.04       59.83     14.43 o
  11   4  14        6.20       45.71     22.10 o
   0   5  14       87.56       84.86     11.29 o
   1   5  14       78.54       75.86     10.60 o
   2   5  14        0.49        2.21      6.53 o
   3   5  14      180.80      224.28     19.55 o
   4   5  14       35.02       67.00     11.22 o
   5   5  14      182.03      206.24     12.83 o
   6   5  14        9.49        1.62      4.66 o
   7   5  14      177.12      152.28     33.94 o
   8   5  14      336.21      416.43     46.34 o
   9   5  14       78.48       95.39     12.43 o
  10   5  14        9.53        3.98      6.54 o
  11   5  14       60.99       55.20      7.73 o
   1   6  14        9.81       19.77     17.71 o
   2   6  14      154.24      192.96     15.96 o
   3   6  14      139.13      133.29     38.70 o
   4   6  14       23.69       41.28     15.98 o
   5   6  14       36.54       41.43     14.79 o
   6   6  14       68.00       93.56     16.53 o
   7   6  14      162.33      122.69     14.98 o
   8   6  14       57.42       30.85     29.18 o
   9   6  14      154.34      173.29     28.48 o
  10   6  14      279.09      254.73     27.74 o
  11   6  14      124.66      117.25     30.66 o
   2   7  14       99.31      148.11     13.50 o
   3   7  14        0.65        4.88      4.94 o
   4   7  14       40.82       45.23     16.64 o
   5   7  14      203.83      208.68      9.65 o
   6   7  14       74.14      110.17     17.08 o
   7   7  14        0.06        1.03      6.77 o
   8   7  14       86.50       99.17     10.44 o
   9   7  14      209.53      175.34     12.12 o
  10   7  14      202.03      187.81     16.68 o
   3   8  14       93.41      116.51     13.06 o
   4   8  14      383.64      398.06     19.21 o
   5   8  14      499.63      460.80     22.30 o
   6   8  14       23.71       12.06      7.45 o
   7   8  14       93.23       88.33     13.36 o
   8   8  14       51.59       22.94      8.83 o
   9   8  14       23.36       27.88     11.77 o
   6   9  14       19.94       30.79      9.74 o
   7   9  14        1.79        2.14      8.19 o
   8   9  14       43.75       41.81     12.88 o
   1  -3  15       11.10        1.33      5.90 o
   2  -3  15       19.36       25.53      5.83 o
   3  -3  15        2.15        2.21      8.85 o
   4  -3  15      431.65      369.98     21.77 o
   0  -2  15        2.57       23.54      5.98 o
   1  -2  15       69.05       80.50      9.08 o
   2  -2  15      243.18      270.88     16.01 o
   3  -2  15      399.32      417.06     22.14 o
   4  -2  15      398.17      429.45     22.58 o
   5  -2  15        3.26        0.22      7.45 o
   6  -2  15       38.29       52.69      9.67 o
   0  -1  15        1.34        0.74      5.17 o
   1  -1  15        0.62        4.28      6.64 o
   2  -1  15      207.35      203.07     13.80 o
   3  -1  15      249.53      234.87     14.32 o
   4  -1  15       12.22       11.46      3.84 o
   5  -1  15      170.75      167.08      9.11 o
   6  -1  15      233.64      221.97     13.86 o
   7  -1  15       85.51       54.53     10.26 o
   0   0  15      270.43      230.30     17.41 o
   1   0  15      128.05      128.69     13.72 o
   2   0  15       34.67        1.40     11.14 o
   3   0  15        4.46       10.75      4.46 o
   4   0  15       90.54      144.11     33.91 o
   5   0  15      239.71      283.53     30.44 o
   6   0  15       88.41       72.03     18.04 o
   7   0  15        0.36        0.07      6.71 o
   8   0  15      163.35      253.91     20.37 o
   0   1  15      120.53      131.57     13.72 o
   1   1  15        0.30        2.14      7.31 o
   2   1  15        1.15        0.74      4.85 o
   3   1  15       82.42      102.61     10.63 o
   4   1  15      143.59      124.02     12.49 o
   5   1  15       58.70       61.47     16.31 o
   6   1  15        8.06        1.18      7.17 o
   7   1  15      169.97      195.32     19.15 o
   8   1  15       65.69       76.87     10.71 o
   0   2  15       14.01        9.48      4.93 o
   1   2  15      119.48      136.28     14.17 o
   2   2  15      106.35      104.19     31.47 o
   3   2  15      216.39      176.71     32.65 o
   4   2  15        7.64        8.71     16.23 o
   5   2  15      173.68      185.47     13.16 o
   6   2  15      177.16      158.21     42.65 o
   7   2  15       30.08       40.06     21.95 o
   8   2  15        0.45       12.60      9.22 o
   9   2  15       69.27       77.85     11.71 o
   1   3  15      150.80      186.02     13.44 o
   2   3  15      122.82      131.98     27.45 o
   3   3  15        3.93        1.40     10.40 o
   4   3  15      160.01      163.69     11.27 o
   5   3  15      116.48      130.99     10.40 o
   6   3  15        2.98        0.74      9.59 o
   7   3  15      206.35      184.23     52.61 o
   8   3  15      212.96      230.64     17.87 o
   9   3  15      210.95      159.53     14.67 o
   1   4  15       88.23       98.91     12.32 o
   2   4  15       27.67       30.36     10.29 o
   3   4  15       21.40       49.22     14.61 o
   4   4  15       14.34       23.36      7.21 o
   5   4  15       17.26       12.31     15.72 o
   6   4  15      127.57      214.08     32.36 o
   7   4  15      145.18      154.29     13.30 o
   8   4  15      278.19      314.92     32.21 o
   9   4  15      124.09      112.90     18.08 o
   2   5  15        2.01        3.47     16.23 o
   3   5  15       23.69       44.70     31.21 o
   4   5  15       13.85       26.27     14.76 o
   5   5  15       36.71       40.22     35.64 o
   6   5  15       80.80       54.45      8.95 o
   7   5  15       53.55       61.38     27.93 o
   8   5  15       10.77       30.01     26.97 o
   9   5  15       63.04       84.08     20.07 o
   3   6  15       40.89       30.36      8.06 o
   4   6  15        2.75        5.64      7.81 o
   5   6  15      157.26      215.09     14.32 o
   6   6  15        5.30        7.71      8.62 o
   7   6  15        7.71        0.30     12.47 o
   8   6  15       23.36       72.68     27.08 o
   6   7  15       12.37        1.03      8.54 o
   7   7  15      266.38      285.15     31.54 o
 
